# Supplementary material for: Sulfonamide Per- and Polyfluoroalkyl Substances Can Impact Microorganisms Used in Aromatic Hydrocarbon and Trichloroethene Bioremediation
Source: Environ Sci Technol. 2024 May 8;58(20):8792–802. doi: 10.1021/acs.est.3c09715 (PMC11112735; doi:10.1021/acs.est.3c09715)
Supplement: Supplementary file 2 — es3c09715_si_002.xlsx [file es3c09715_si_002.xlsx]

## Sheet: Sheet1
Sample					Glycine						Alanine						Sarcosine						Serine						Proline						Valine						Threonine						Isoleucine
Name	Data File	Type	Level	Acq. Date-Time	Area	RT	S/N	RR	Resp.	Calc. Conc.	Area	RT	S/N	RR	Resp.	Calc. Conc.	Area	RT	S/N	RR	Resp.	Calc. Conc.	Area	RT	S/N	RR	Resp.	Calc. Conc.	Area	RT	S/N	RR	Resp.	Calc. Conc.	Area	RT	S/N	RR	Resp.	Calc. Conc.	Area	RT	S/N	RR	Resp.	Calc. Conc.	Area	RT	S/N
Blank01	20220215_blank01.d	Blank		2022-02-15 11:54:05	21.0453	13.2611	1.79713		21.0453	17.3849							79.019	12.1132	0.782584		79.019	0	17.3895	12.1548	1.01818		17.3895	0	49.7041	12.699	1.41697		49.7041	127.465	1188.13	12.3049	23.9917		1188.13	0
Blank02	20220215_blank02.d	Blank		2022-02-15 12:12:34													1062.67	12.4231	2.95429		1062.67	0	21.4532	12.2805	1.72147		21.4532	0	15.906	12.9671	0.546602		15.906	131							48.7038	12.6481	1.13866		48.7038	0	1034.96	11.3076	5.52795
Blank03	20220215_blank03.d	Blank		2022-02-15 12:29:40							110.208	12.3728	0.332055		110.208	0	3050.93	12.3393	4.5699		3050.93	300.787							32.5195	12.9671	0.74124		32.5195	129.262	24.0562	12.2966	1.88605		24.0562	5.94427							444.085	11.6091	4.43024
Std_01	20220215_std01.d	Cal	1	2022-02-15 12:48:14							315.729	12.9842	1.27284		315.729	0	1131.29	12.5487	2.23906		1131.29	5.43876	60.422	12.6406	1.84849		60.422	3.72675	943.633	13.0257	7.56855		943.633	33.9787													598.335	11.3746	7.01232
Std_02	20220215_std02.d	Cal	2	2022-02-15 13:06:46							36.306	12.532	0.465055		36.306	0	665.184	12.5152	1.48149		665.184	0							2451.99	13.0341	27.6719		2451.99	0	24.3201	11.6265	0.552543		24.3201	3.125							451.261	11.3913	1.56527
Std_03	20220215_std03.d	Cal	3	2022-02-15 13:25:18							210.233	12.9424	0.712783		210.233	0	630.47	12.4985	1.15995		630.47	0	66.3263	12.6741	3.00814		66.3263	4.3954	280.376	13.0341	3.66842		280.376	103.342													812.724	11.3997	6.21944
Std_04	20220215_std04.d	Cal	4	2022-02-15 13:43:48							207.28	12.9172	0.594954		207.28	0	466.593	12.5571	0.618013		466.593	0							65.8207	13.0341	0.974502		65.8207	125.78							290.219	12.6984	11.6065		290.219	12.4339	3076.5	11.3913	9.06853
Std_05	20220215_std05.d	Cal	5	2022-02-15 14:02:16	32.201	12.7502	1.00184		32.201	29.5479	1338.33	12.934	6.66272		1338.33	64.6184	3198.42	12.9424	3.34087		3198.42	323.48	243.659	12.6574	8.97178		243.659	24.4777	2244	13.0341	8.4029		2244	0													4934.7	11.3913	101.938
Std_06	20220215_std06.d	Cal	6	2022-02-15 14:20:44	38.4455	12.7418	1.40968		38.4455	36.3563	3177.3	12.9172	71.223		3177.3	204.874	1527.71	12.934	0.569768		1527.71	66.4316							864.43	13.0257	3.79463		864.43	42.2616							948.05	12.7151	39.0017		948.05	50.1157	2533.09	11.3913	8.45701
Std_07	20220215_std07.d	Cal	7	2022-02-15 14:39:12	105.161	12.7837	1.48124		105.161	109.096	754.248	12.9256	16.8246		754.248	20.0709	1341.65	12.9424	0.78516		1341.65	37.8049	912.42	12.6741	53.5174		912.42	100.213	132.055	13.1597	32.0755		132.055	118.853	15.253	11.6014	1.39216		15.253	100	1818.04	12.6733	80.3196		1818.04	99.9504	16457.1	11.4081	220.48
Blank04	20220215_blank04.d	Blank		2022-02-15 14:57:42							432.278	12.4147	1.16257		432.278	0	818.392	12.4482	4.317		818.392	0							8.4607	12.7325	0.725831		8.4607	131.778													1332.02	11.1987	6.38083
BTEX_tot_1	20220215_sample01.d	Sample		2022-02-15 15:16:10							89.6709	13.0094	1.65148		89.6709	0	192.674	12.2974	1.52073		192.674	0							516.288	13.0424	10.9998		516.288	78.6701													198.715	11.2406	2.37013
BTEX_tot_2	20220215_sample02.d	Sample		2022-02-15 15:34:40							122.212	13.0345	1.0736		122.212	0	175.759	12.2974	1.35251		175.759	0							630.816	13.0341	21.8838		630.816	66.6929	23.8695	12.0034	0.931917		23.8695	7.93928							430.383	11.316	4.14252
BTEX_tot_3	20220215_sample03.d	Sample		2022-02-15 15:53:10							65.92	13.0513	0.308189		65.92	0	216.859	12.2807	2.22596		216.859	0							604.628	13.0676	10.3514		604.628	69.4316	47.6969	11.9448	0.974914		47.6969	0							263.289	11.2741	4.28381
BTEX_tot_4	20220215_sample04.d	Sample		2022-02-15 16:11:42							75.0587	13.0764	0.924397		75.0587	0	238.534	13.0513	0.762668		238.534	0							910.447	13.1262	13.1654		910.447	37.4492	16.4726	11.5846	1.02879		16.4726	86.97							287.231	11.2657	2.20237
BTEX_tot_5	20220215_sample05.d	Sample		2022-02-15 16:30:14							118.533	13.0345	1.28398		118.533	0	267.323	13.0345	2.0772		267.323	0							879.479	13.1178	5.94262		879.479	40.6879	15.032	11.6014	1.49421		15.032	102.362							205.048	11.2992	1.38183
BTEX_tot_6	20220215_sample06.d	Sample		2022-02-15 16:48:45							69.3857	13.0429	0.483447		69.3857	0	247.258	12.2807	3.34788		247.258	0							409.66	13.0508	7.30429		409.66	89.8212													426.149	11.2238	4.52801
BTEX_tot_7	20220215_sample07.d	Sample		2022-02-15 17:07:19							93.5754	13.0178	1.00427		93.5754	0	131.768	12.2388	0.738588		131.768	0							1295.77	13.1513	51.1328		1295.77	0													309.672	11.2238	3.42873
BTEX_tot_8	20220215_sample08.d	Sample		2022-02-15 17:25:48							70.688	13.0513	0.757869		70.688	0	255.635	12.2723	1.30023		255.635	0							1052.72	13.1262	41.4108		1052.72	22.5708													232.92	11.1401	2.36759
BTEX_tot_9	20220215_sample09.d	Sample		2022-02-15 17:44:20							85.6785	13.0596	0.390878		85.6785	0	161.853	12.2639	2.32014		161.853	0							1437.83	13.1011	77.5968		1437.83	0													212.293	11.2657	4.22125
BTEX_tot_10	20220215_sample10.d	Sample		2022-02-15 18:02:51							9.30335	12.3393	1.27663		9.30335	0	132.506	12.2555	1.22508		132.506	0							19.4484	12.8582	0.716128		19.4484	130.629													436.238	11.2657	3.55826
blank05	20220215_blank05.d	Blank		2022-02-15 18:20:03							326.436	12.8921	0.849233		326.436	0	2563.5	12.4314	4.4926		2563.5	225.793							1021.33	12.9671	28.9536		1021.33	25.8533	41.2604	11.6265	1.31213		41.2604	0							63.6226	11.2406	1.25135
BTEX_tot_11	20220215_sample11.d	Sample		2022-02-15 18:38:32							73.4149	13.0596	0.83099		73.4149	0	76.1406	12.2388	0.726173		76.1406	0							86.8396	13.0759	0.985809		86.8396	123.582	62.2365	12.3133	3.29469		62.2365	0							259.304	11.2741	2.68809
BTEX_tot_12	20220215_sample12.d	Sample		2022-02-15 18:57:02							113.525	13.068	1.28702		113.525	0	277.945	13.0596	2.58935		277.945	0							300.293	13.1346	2.05118		300.293	101.259	33.8075	11.8945	0.974554		33.8075	0							303.476	11.1485	2.7519
BTEX_tot_13	20220215_sample13.d	Sample		2022-02-15 19:15:31							50.4889	13.0178	0.710643		50.4889	0	146.992	12.2472	1.45832		146.992	0							557.815	13.0759	1.96671		557.815	74.3273	51.2363	11.7019	0.462546		51.2363	0							227.296	11.2657	3.68887
BTEX_tot_14	20220215_sample14.d	Sample		2022-02-15 19:34:04							65.4758	13.0429	0.53556		65.4758	0	170.615	12.2807	1.31633		170.615	0							122.519	13.1346	2.72246		122.519	119.85	42.9723	11.8443	0.794529		42.9723	0							336.565	11.1987	3.23813
BTEX_tot_15	20220215_sample15.d	Sample		2022-02-15 19:52:34													183.503	12.2639	2.31079		183.503	0							134.289	13.0424	2.69209		134.289	118.619	31.8784	11.8192	0.959615		31.8784	0							208.075	11.2825	2.58153
BTEX_tot_16	20220215_sample16.d	Sample		2022-02-15 20:11:07							7.0811	12.3393	1.31533		7.0811	0	155.644	12.2053	1.68485		155.644	0							36.3931	12.8833	1.33583		36.3931	128.857													113.973	11.6175	3.14342
BTEX_tot_17	20220215_sample17.d	Sample		2022-02-15 20:29:37							58.9583	13.0429	1.55491		58.9583	0	130.279	12.2639	0.894199		130.279	0							258.421	13.1262	2.36956		258.421	105.638	43.2819	11.8443	1.06838		43.2819	0							29.2993	11.316	0.817732
BTEX_tot_18	20220215_sample18.d	Sample		2022-02-15 20:48:08							50.7478	13.0178	0.557499		50.7478	0	123.608	12.2472	1.80552		123.608	0							52.4548	13.1011	2.044		52.4548	127.178	65.2345	12.3301	4.29536		65.2345	0							433.728	11.6259	6.0085
blank06	20220215_blank06.d	Blank		2022-02-15 21:06:36	75.6548	12.9596	1.51403		75.6548	76.9253	325.746	12.4231	0.230389		325.746	0	3119.08	12.4482	6.23773		3119.08	311.273							3227.41	13.0676	65.348		3227.41	0													1192.09	11.316	11.3507
BTEX_extra_1	20220215_sample19.d	Sample		2022-02-15 21:25:08													185.39	13.1936	0.949646		185.39	0																									76.8911	11.0647	1.04014
BTEX_extra_2	20220215_sample20.d	Sample		2022-02-15 21:43:42													50.4534	12.2472	1.09839		50.4534	0																									94.8208	11.6426	3.63887
BTEX_extra_3	20220215_sample21.d	Sample		2022-02-15 22:02:15													29.4856	12.222	0.733594		29.4856	0																									84.7102	11.1652	1.00696
BTEX_extra_4	20220215_sample22.d	Sample		2022-02-15 22:20:47																									41.7299	13.1597	2.66363		41.7299	128.299													113.513	11.0144	1.54371
BTEX_extra_5	20220215_sample23.d	Sample		2022-02-15 22:39:20							56.9733	13.0429	2.41454		56.9733	0	361.33	13.1769	3.20568		361.33	0																									64.1175	11.115	1.25357
BTEX_extra_6	20220215_sample24.d	Sample		2022-02-15 22:57:50													41.0301	12.2723	0.908387		41.0301	0							19.0673	12.3054	1.77387		19.0673	130.669													47.514	11.1736	1.16074
BTEX_extra_7	20220215_sample25.d	Sample		2022-02-15 23:16:18																																											62.3293	11.0479	0.998847
BTEX_extra_8	20220215_sample26.d	Sample		2022-02-15 23:34:47													143.103	11.6525	0.626757		143.103	0																									109.765	11.6426	2.94344
BTEX_extra_9	20220215_sample27.d	Sample		2022-02-15 23:53:18													98.8936	11.6692	1.45428		98.8936	0																									85.8635	11.1485	1.20992
blank07	20220215_blank07.d	Blank		2022-02-16 00:10:24							187.963	12.9089	0.781678		187.963	0	1677.36	12.4398	3.62372		1677.36	89.4558							1894.49	13.0173	8.38596		1894.49	0	63.3047	11.6349	1.49643		63.3047	0	17.4778	11.6933	0.546613		17.4778	0	18.6703	11.2657	0.642925
BTEX_extra_10	20220215_sample28.d	Sample		2022-02-16 00:28:56							26.7056	13.0178	1.39955		26.7056	0	153.243	13.1015	1.15866		153.243	0																									129.376	11.0814	1.08202
BTEX_extra_11	20220215_sample29.d	Sample		2022-02-16 00:47:28																																											65.5293	11.0898	1.29531
BTEX_extra_12	20220215_sample30.d	Sample		2022-02-16 01:06:00													148.967	12.9926	1.03722		148.967	0							139.088	13.1346	2.44873		139.088	118.118													77.8422	11.1401	0.979115
BTEX_extra_13	20220215_sample31.d	Sample		2022-02-16 01:24:34																									117.677	13.1346	2.11352		117.677	120.357													179.272	11.1233	3.11416
BTEX_extra_14	20220215_sample32.d	Sample		2022-02-16 01:43:07													97.1776	13.068	1.01173		97.1776	0							46.658	13.143	1.42625		46.658	127.784													39.4558	11.1736	1.10452
BTEX_extra_15	20220215_sample33.d	Sample		2022-02-16 02:01:39																																											72.7399	11.1317	1.087
BTEX_extra_16	20220215_sample34.d	Sample		2022-02-16 02:20:12													139.178	13.5873	0.83442		139.178	0
BTEX_extra_17	20220215_sample35.d	Sample		2022-02-16 02:38:45													244.013	13.5455	1.44512		244.013	0
BTEX_extra_18	20220215_sample36.d	Sample		2022-02-16 02:57:16													82.9229	11.7781	0.354646		82.9229	0
blank08	20220215_blank08.d	Blank		2022-02-16 03:15:46							573.936	13.0094	8.03097		573.936	6.31872	1575.89	12.5152	2.9581		1575.89	73.8433							681.393	13.0843	6.93035		681.393	61.4035							16.4796	12.6398	1.50328		16.4796	0	775.422	11.4667	2.89419
TCE_tot_t1_1	20220215_sample37.d	Sample		2022-02-16 03:34:14													534.356	12.9675	5.1734		534.356	0							25.7986	13.0424	1.25691		25.7986	129.965
TCE_tot_t1_2	20220215_sample38.d	Sample		2022-02-16 03:52:46							135.518	12.9005	0.406591		135.518	0	430.24	12.9005	0.578606		430.24	0
TCE_tot_t1_3	20220215_sample39.d	Sample		2022-02-16 04:11:19							81.7823	12.8921	1.07076		81.7823	0	376.743	12.9675	0.584549		376.743	0
TCE_tot_t1_4	20220215_sample40.d	Sample		2022-02-16 04:29:54							158.795	12.8921	0.587729		158.795	0	307.952	12.9424	0.324406		307.952	0							40.2152	13.0257	1.27243		40.2152	128.458
TCE_tot_t1_5	20220215_sample41.d	Sample		2022-02-16 04:48:28							658.054	12.8837	1.64856		658.054	12.7343	388.216	12.9089	0.612108		388.216	0							42.9873	13.1094	0.768197		42.9873	128.168
TCE_tot_t1_6	20220215_sample42.d	Sample		2022-02-16 05:07:02							629.838	12.9424	1.61993		629.838	10.5823	487.483	12.9507	0.549535		487.483	0
TCE_tot_t1_7	20220215_sample43.d	Sample		2022-02-16 05:25:37							915.942	12.9256	2.01777		915.942	32.4031	605.563	12.9256	6.64496		605.563	0													27.3022	11.9783	0.757776		27.3022	0
TCE_tot_t1_8	20220215_sample44.d	Sample		2022-02-16 05:44:12							879.392	12.9507	1.50353		879.392	29.6155	585.753	12.9424	5.34338		585.753	0							37.9049	13.0424	1.80577		37.9049	128.699													32.8459	11.383	1.02747
TCE_tot_t1_9	20220215_sample45.d	Sample		2022-02-16 06:02:46							624.462	13.0261	8.01697		624.462	10.1723	384.531	12.9089	4.44441		384.531	0							87.7456	13.1262	3.18042		87.7456	123.487
blank09	20220215_blank09.d	Blank		2022-02-16 06:19:54							285.827	12.4147	2.07852		285.827	0	1851.78	12.4231	15.0892		1851.78	116.291							18.859	13.0341	1.48291		18.859	130.691													373.411	11.4332	2.46781
TCE_tot_t1_10	20220215_sample46.d	Sample		2022-02-16 06:38:26							106.089	12.8586	0.446179		106.089	0	409.733	12.934	4.64228		409.733	0							51.4599	13.0592	2.31221		51.4599	127.282
TCE_tot_t1_11	20220215_sample47.d	Sample		2022-02-16 06:56:58													502.395	12.9172	5.61676		502.395	0							19.1241	12.833	0.810355		19.1241	130.663
TCE_tot_t1_12	20220215_sample48.d	Sample		2022-02-16 07:15:25							854.19	12.9424	1.48334		854.19	27.6933	603.443	12.934	0.740273		603.443	0
TCE_tot_t1_13	20220215_sample49.d	Sample		2022-02-16 07:33:58							793.177	12.9172	1.31727		793.177	23.04	640.076	12.934	5.56875		640.076	0							39.7158	13.0089	1.76581		39.7158	128.51	39.6323	12.0285	0.800205		39.6323	0
TCE_tot_t1_14	20220215_sample50.d	Sample		2022-02-16 07:52:32							269.701	13.0094	0.174985		269.701	0	567.988	12.9172	5.86216		567.988	0							44.5835	13.1262	0.687246		44.5835	128.001
TCE_tot_t1_15	20220215_sample51.d	Sample		2022-02-16 08:11:06													419.78	12.9591	3.75564		419.78	0							90.3907	13.1262	1.27584		90.3907	123.21	34.2703	11.9197	0.830352		34.2703	0							115.047	11.45	1.79959
TCE_tot_t1_16	20220215_sample52.d	Sample		2022-02-16 08:29:41													168.696	12.9591	0.348192		168.696	0							31.9883	13.0341	2.01399		31.9883	129.318
TCE_tot_t1_17	20220215_sample53.d	Sample		2022-02-16 08:48:17							257.229	12.9759	1.54735		257.229	0	209.996	12.9005	0.421141		209.996	0	63.2676	12.6406	0.538685		63.2676	4.049	14.8304	12.9922	0.934528		14.8304	131.112	41.2858	11.9532	0.745721		41.2858	0
TCE_tot_t1_18	20220215_sample54.d	Sample		2022-02-16 09:06:56													117.246	12.9591	0.377996		117.246	0							30.1806	13.0927	1.38496		30.1806	129.507
blank10	20220215_blank10.d	Blank		2022-02-16 09:25:25							423.581	12.3393	4.70426		423.581	0	2357.09	12.5068	2.39137		2357.09	194.036							85.6777	13.1178	3.04634		85.6777	123.703	36.6115	11.5762	1.40896		36.6115	0							655.081	11.2155	2.90025
TCE_tot_t2_1	20220215_sample55.d	Sample		2022-02-16 09:44:00													670.921	12.9675	0.587823		670.921	0							55.4168	13.0257	2.689		55.4168	126.868
TCE_tot_t2_2	20220215_sample56.d	Sample		2022-02-16 10:02:35							268.876	12.8586	1.92567		268.876	0	686.663	12.9256	0.485564		686.663	0							52.5203	13.0843	1.72769		52.5203	127.171
TCE_tot_t2_3	20220215_sample57.d	Sample		2022-02-16 10:21:08							864.017	12.934	1.64299		864.017	28.4428	607.621	12.9256	1.00463		607.621	0							27.7156	13.0341	1.33416		27.7156	129.765													821.036	11.6091	10.1337
TCE_tot_t2_4	20220215_sample58.d	Sample		2022-02-16 10:39:42							870.026	12.9507	1.6427		870.026	28.9011	738.557	12.9507	0.808368		738.557	0							33.2065	13.0173	1.66515		33.2065	129.191
TCE_tot_t2_5	20220215_sample59.d	Sample		2022-02-16 10:58:12							232.222	12.8419	0.694558		232.222	0	460.466	12.8167	0.260393		460.466	0	18.1702	12.2051	2.12587		18.1702	0	48.362	13.0508	1.87851		48.362	127.606
TCE_tot_t2_6	20220215_sample60.d	Sample		2022-02-16 11:16:37							90.8695	12.9256	0.520687		90.8695	0	527.601	12.9256	0.428469		527.601	0							54.0925	13.143	1.20518		54.0925	127.006							8.56455	12.6984	1.87538		8.56455	0
TCE_tot_t2_7	20220215_sample61.d	Sample		2022-02-16 11:35:04							221.021	12.8921	0.868644		221.021	0	597.023	12.9675	5.09823		597.023	0							97.4512	13.1094	2.27477		97.4512	122.472	34.856	11.9867	0.731498		34.856	0	26.1044	12.6649	1.31599		26.1044	0	19.8222	11.3746	1.07581
TCE_tot_t2_8	20220215_sample62.d	Sample		2022-02-16 11:53:32							1209.7	12.934	1.5721		1209.7	54.8076	806.999	12.8921	8.91394		806.999	0							154.167	13.143	2.20234		154.167	116.541													43.1674	11.316	1.83311
TCE_tot_t2_9	20220215_sample63.d	Sample		2022-02-16 12:11:59							993.226	12.9089	2.3298		993.226	38.2974	716.028	12.867	7.97259		716.028	0							132.781	13.1765	4.44675		132.781	118.777	133.456	12.3049	8.57296		133.456	0
blank11	20220215_blank11.d	Blank		2022-02-16 12:29:10							433.557	12.3393	6.39842		433.557	0	2217.69	12.3979	14.4991		2217.69	172.588							35.2032	12.9671	1.3366		35.2032	128.982													341.395	11.2825	1.86943
TCE_tot_t2_10	20220215_sample64.d	Sample		2022-02-16 12:47:38							264.903	12.8921	0.310044		264.903	0	751.555	12.9005	1.12379		751.555	0							18.4902	13.0089	0.749061		18.4902	130.73	25.3137	11.9197	0.816659		25.3137	0
TCE_tot_t2_11	20220215_sample65.d	Sample		2022-02-16 13:06:04													781.488	12.9256	0.661625		781.488	0							103.629	13.0341	3.40225		103.629	121.826							33.5514	12.7151	2.19893		33.5514	0
TCE_tot_t2_12	20220215_sample66.d	Sample		2022-02-16 13:24:32							1015.53	12.9256	1.7082		1015.53	39.9983	664.203	12.934	5.79802		664.203	0	23.3149	12.2553	4.12101		23.3149	0	75.2908	13.0341	2.31327		75.2908	124.789
TCE_tot_t2_13	20220215_sample67.d	Sample		2022-02-16 13:43:00							1014.88	12.934	2.49305		1014.88	39.9488	784.925	12.8502	6.06075		784.925	0							40.8016	13.0341	1.51099		40.8016	128.396	46.3781	11.9448	0.913449		46.3781	0
TCE_tot_t2_14	20220215_sample68.d	Sample		2022-02-16 14:01:28							385.021	13.0094	0.224437		385.021	0	653.469	12.9424	1.25139		653.469	0							180.363	13.1681	4.60425		180.363	113.801							32.4177	12.6733	1.17493		32.4177	0	12.1347	11.3411	0.800324
TCE_tot_t2_15	20220215_sample69.d	Sample		2022-02-16 14:19:57							920.788	12.9507	1.24077		920.788	32.7727	653.018	12.9424	0.302384		653.018	0							38.556	13.0089	1.96692		38.556	128.631	25.9386	11.9867	0.903623		25.9386	0	26.9496	12.6733	1.09354		26.9496	0
TCE_tot_t2_16	20220215_sample70.d	Sample		2022-02-16 14:38:28							67.4715	12.8502	0.675068		67.4715	0	202.979	12.934	0.667559		202.979	0	28.3933	12.6071	0.894273		28.3933	0.0996132	34.1059	13.0508	1.10769		34.1059	129.096													495.661	11.6342	7.9235
TCE_tot_t2_17	20220215_sample71.d	Sample		2022-02-16 14:56:56							70.0942	12.8586	0.449589		70.0942	0	196.976	12.8754	0.428142		196.976	0	64.7199	12.5652	1.09451		64.7199	4.21347	16.8867	13.0006	1.16308		16.8867	130.897	58.5346	11.9783	1.94379		58.5346	0
TCE_tot_t2_18	20220215_sample72.d	Sample		2022-02-16 15:15:22													118.418	12.8754	2.33567		118.418	0													63.3324	11.8778	0.880992		63.3324	0							326.469	11.5924	4.27434
blank12	20220215_blank12.d	Blank		2022-02-16 15:33:50							128.764	12.3979	2.92024		128.764	0	1505.58	12.3728	1.75662		1505.58	63.0253							33.2841	12.9001	1.24518		33.2841	129.182	90.6046	11.8778	1.65527		90.6046	0							335.599	11.3327	1.4335
TCE_extra_t1_1	20220215_sample73.d	Sample		2022-02-16 15:52:21							45.8887	12.8921	0.56246		45.8887	0	935.212	13.5036	60.8351		935.212	0																									521.562	11.6594	22.2987
TCE_extra_t1_2	20220215_sample74.d	Sample		2022-02-16 16:10:47							215.173	12.867	1.84627		215.173	0	228.487	12.8837	4.3636		228.487	0																									665.142	11.651	20.8372
TCE_extra_t1_3	20220215_sample75.d	Sample		2022-02-16 16:29:15							49.0873	12.9089	0.832767		49.0873	0	62.4618	12.9172	1.45457		62.4618	0	21.9734	12.2218	0.740332		21.9734	0																			34.1883	11.5337	0.764297
TCE_extra_t1_4	20220215_sample76.d	Sample		2022-02-16 16:47:42							115.405	13.0178	0.250001		115.405	0	107.712	12.9256	1.6284		107.712	0
TCE_extra_t1_5	20220215_sample77.d	Sample		2022-02-16 17:06:10							210.103	12.9005	2.5328		210.103	0	205.955	12.8921	3.40308		205.955	0
TCE_extra_t1_6	20220215_sample78.d	Sample		2022-02-16 17:24:39							41.8715	12.9005	0.58456		41.8715	0	2218.57	13.5203	42.7453		2218.57	172.724																									72.8333	11.3997	2.56789
TCE_extra_t1_7	20220215_sample79.d	Sample		2022-02-16 17:43:11							261.402	13.001	3.50617		261.402	0	4172.39	13.5538	130.233		4172.39	473.331
TCE_extra_t1_8	20220215_sample80.d	Sample		2022-02-16 18:01:37							8.02746	13.0596	1.27519		8.02746	0	2821.23	13.5455	98.0967		2821.23	265.447																									41.5622	11.3076	1.24125
TCE_extra_t1_9	20220215_sample81.d	Sample		2022-02-16 18:20:06
TCE_extra_t1_9	20220215_sample81b.d	Sample		2022-02-17 13:30:35
blank13	20220215_blank13.d	Blank		2022-02-17 13:47:45
TCE_extra_t1_10	20220215_sample82.d	Sample		2022-02-17 14:06:14
TCE_extra_t1_11	20220215_sample83.d	Sample		2022-02-17 14:24:40
TCE_extra_t1_12	20220215_sample84.d	Sample		2022-02-17 14:43:06
TCE_extra_t1_13	20220215_sample85.d	Sample		2022-02-17 15:01:32
TCE_extra_t1_14	20220215_sample86.d	Sample		2022-02-17 15:19:57
TCE_extra_t1_15	20220215_sample87.d	Sample		2022-02-17 15:38:25
TCE_extra_t1_16	20220215_sample88.d	Sample		2022-02-17 15:56:52
TCE_extra_t1_17	20220215_sample89.d	Sample		2022-02-17 16:15:19
TCE_extra_t1_18	20220215_sample90.d	Sample		2022-02-17 16:33:46
blank14	20220215_blank14.d	Blank		2022-02-17 16:52:14
TCE_extra_t2_1	20220215_sample91.d	Sample		2022-02-17 17:10:41
TCE_extra_t2_2	20220215_sample92.d	Sample		2022-02-17 17:29:09
TCE_extra_t2_3	20220215_sample93.d	Sample		2022-02-17 17:47:38
TCE_extra_t2_4	20220215_sample94.d	Sample		2022-02-17 18:06:05
TCE_extra_t2_5	20220215_sample95.d	Sample		2022-02-17 18:24:31
TCE_extra_t2_6	20220215_sample96.d	Sample		2022-02-17 18:42:57
TCE_extra_t2_7	20220215_sample97.d	Sample		2022-02-17 19:01:22
TCE_extra_t2_8	20220215_sample98.d	Sample		2022-02-17 19:19:46
TCE_extra_t2_9	20220215_sample99.d	Sample		2022-02-17 19:38:11
blank15	20220215_blank15.d	Blank		2022-02-17 19:55:17
TCE_extra_t2_10	20220215_sample100.d	Sample		2022-02-17 20:13:44
TCE_extra_t2_11	20220215_sample101.d	Sample		2022-02-17 20:32:11
TCE_extra_t2_12	20220215_sample102.d	Sample		2022-02-17 20:50:38
TCE_extra_t2_13	20220215_sample103.d	Sample		2022-02-17 21:09:08
TCE_extra_t2_14	20220215_sample104.d	Sample		2022-02-17 21:27:37
TCE_extra_t2_15	20220215_sample105.d	Sample		2022-02-17 21:46:06
TCE_extra_t2_16	20220215_sample106.d	Sample		2022-02-17 22:04:33
TCE_extra_t2_17	20220215_sample107.d	Sample		2022-02-17 22:23:03
TCE_extra_t2_18	20220215_sample108.d	Sample		2022-02-17 22:41:30
blank16	20220215_blank16.d	Blank		2022-02-17 22:58:38
blank17	20220215_blank17.d	Blank		2022-02-17 23:17:06
blank18	20220215_blank18.d	Blank		2022-02-17 23:34:13
[truncated: 75 more columns]

## Sheet: areas
Sample	Type	Metabolite	Treatment	Alanine	Sarcosine	Proline	Leucine/Isoleucine	L-ornithine	Aspartic Acid	Lysine	Glutamic Acid	Methionine	Histidine	Phenylalanine	Arginine	L-citruline	Tyrosine	393-pos
Blank01	Blank				79.019	49.7041		26.7579	1597.28	42.4757			365.852		1378.61	44.9663		21.4457
Blank02	Blank				1062.67	15.906	1034.96	18.0191	81.9451	307.701			1798.1	70.4189	2427.78		30.8476	359.515
Blank03	Blank			110.208	3050.93	32.5195	444.085		727.934				54.4288	820.173	292.665	264.512	9.57123	537.505
Std_01	Cal			315.729	1131.29	943.633	598.335	366.021	1078.11	178.617	103.24	47.3514	1205.57	13125	1690.68	123.669	3473.43	328.313
Std_02	Cal			36.306	665.184	2451.99	451.261	433.039	1120.15	266.827	64.2282	35.6929	2088.04	24278.8	2302.77	191.388	1920.28	120.448
Std_03	Cal			210.233	630.47	280.376	812.724	719.672	664.622	523.756	121.316	65.3866	3413.52	54091.5	4098.48	277.044	2554	341.926
Std_04	Cal			207.28	466.593	65.8207	3076.5	1530.86	627.067	959.151	294.531	267.128	4943.47	88310.8	5781.28	784.328	8034.72	1242.83
Std_05	Cal			1338.33	3198.42	2244	4934.7	3349.74	1131.23	1929.97	548.243	177.177	8452.34	137910	9793.79	1754.92	9572.94	196.708
Std_06	Cal			3177.3	1527.71	864.43	2533.09	6704.31	1218.85	3230.19	1666.1	616.095	10703.3	220951	23120.4	3369.26	18647.1	2235.48
Std_07	Cal			754.248	1341.65	132.055	16457.1	12056.1	1344.43	9003.45	2243.38	787.852	27477.4	212207	37767.3	9034.16	25811.8	313.123
Blank04	Blank			432.278	818.392	8.4607	1332.02	100.02	1501.55			44.4305	362.458	744.292	334.057	62.0849	29.8166	108.9
BTEX_tot_1	Sample	Total	Control	89.6709	192.674	516.288	198.715	261.504	337.996	3123.33	2466.75	14.721	166934	1173.37	2265.96	1691.51	15.9954	52750.6
BTEX_tot_2	Sample	Total	Control	122.212	175.759	630.816	430.383	180.313	284.255	3203.56	2551.69	12.7964	141580	1943.85	2004.58	2278.73		61881.2
BTEX_tot_3	Sample	Total	Control	65.92	216.859	604.628	263.289	165.945	309.43	1735.49	2300.67		126680	378.238	1734.91	2533.09	153.281	41628.2
BTEX_tot_4	Sample	Total	SDS	75.0587	238.534	910.447	287.231	45.5537	286.494	1589.37	800.732		92838	549.617	1768.41	3001.09	105.834	29598.8
BTEX_tot_5	Sample	Total	SDS	118.533	267.323	879.479	205.048	173.464	288.945	1599.87	1950.39		100998	637.024	1702.8	2913.3	53.8648	29666.3
BTEX_tot_6	Sample	Total	SDS	69.3857	247.258	409.66	426.149	107.228	317.704	2195.81	2001.5	10.6472	64372.9	316.052	1016.94	1505.42	163.357	18908.7
BTEX_tot_7	Sample	Total	PFHxS	93.5754	131.768	1295.77	309.672	195.208	261.603	1473.6	1942.21	25.1824	154256	388.026	2632.46	3433.63	252.556	60021.3
BTEX_tot_8	Sample	Total	PFHxS	70.688	255.635	1052.72	232.92	205.243	232.97	756.983	1333.5	28.7345	96369.5	163.526	1878.91	2325.58	111.075	31602.3
BTEX_tot_9	Sample	Total	PFHxS	85.6785	161.853	1437.83	212.293	222.687	261.888	1159.95	1808.75	9.81543	119337	364.955	2724.42	2630.01	260.791	41818.4
BTEX_tot_10	Sample	Total	FHxSA	9.30335	132.506	19.4484	436.238	191.895	318.65	411.406	236.234	17.5306	36099.9	422.248	543.981	147.851	92.9641	11310.3
BTEX_tot_11	Sample	Total	FHxSA	73.4149	76.1406	86.8396	259.304	227.433	223.633	1473.65	141.439	134.559	96480.8	413.069	759.582	69.6503	86.9115	42127.1
BTEX_tot_12	Sample	Total	FHxSA	113.525	277.945	300.293	303.476	103.578	279.125	1148.9	125.736		68622.8	422.036	634.284	94.5598	152.08	30749.5
BTEX_tot_13	Sample	Total	AmPr-FHxSA	50.4889	146.992	557.815	227.296	153.212	273.293	1919.85	268.775		144548	871.514	873.636	108.999	373.717	35068.2
BTEX_tot_14	Sample	Total	AmPr-FHxSA	65.4758	170.615	122.519	336.565	113.212	320.034	358.143	140.513	84.6313	95000.7	699.308	512.991	105.698	233.82	38179.9
BTEX_tot_15	Sample	Total	AmPr-FHxSA		183.503	134.289	208.075	310.539	325.243	1059.19	490.244		137058	1041.34	1251.52	41.283	361.534	23741
BTEX_tot_16	Sample	Total	AFFF	7.0811	155.644	36.3931	113.973	326.607	228.942	1676.76	429.328	25.0781	91685.5	151.518	1172.13	512.065		29085.9
BTEX_tot_17	Sample	Total	AFFF	58.9583	130.279	258.421	29.2993	1251.43	381.247	1708.75	624.957		99959.6	41.1391	1509.49	506.402	42.9277	27441.3
BTEX_tot_18	Sample	Total	AFFF	50.7478	123.608	52.4548	433.728	145.847	223.896	1191.88	769.308	75.317	119500		1879.16	533.395		30133.9
blank06	Blank			325.746	3119.08	3227.41	1192.09		1734.06	859.25	336.597			80.2397	58.2219	387.333	62.304	176.791
BTEX_extra_1	Sample	Extra	Control		185.39		76.8911		34.3174			134.838	590980	86.9753	131.369	219.358	240.664	129871
BTEX_extra_2	Sample	Extra	Control		50.4534		94.8208		109.139			75.6917	581270		106.826	175.536	154.124	149341
BTEX_extra_3	Sample	Extra	Control		29.4856		84.7102		93.6488			189.225	552454	61.8252	128.938	233.286	148.441	159924
BTEX_extra_4	Sample	Extra	SDS			41.7299	113.513		97.5885			125.068	688301	29.729	92.1424	147.167	192.093	115874
BTEX_extra_5	Sample	Extra	SDS	56.9733	361.33		64.1175		120.501			738.944	565190	46.1208	127.001	51.9059	203.632	106360
BTEX_extra_6	Sample	Extra	SDS		41.0301	19.0673	47.514	31.0014				115.992	140607	66.4274	89.3326	230.174	134.918	205623
BTEX_extra_7	Sample	Extra	PFHxS				62.3293		96.0697			278.903	809532		181.455		146.722	165485
BTEX_extra_8	Sample	Extra	PFHxS		143.103		109.765						416717		316.191	151.262	141.229	695747
BTEX_extra_9	Sample	Extra	PFHxS		98.8936		85.8635		70.8532			85.8753	126991	97.3139	321.961	130.599	99.5015	200401
blank07	Blank	Extra		187.963	1677.36	1894.49	18.6703		1119.04	385.978	52.2329		153.948	957.127		85.6828	47.6708	625.518
BTEX_extra_10	Sample	Extra	FHxSA	26.7056	153.243		129.376		60.3784			191.138	230535	198.55	111.148	477.278	325.054	169491
BTEX_extra_11	Sample	Extra	FHxSA				65.5293		88.6495			107.522	569246	200.818	231.449	333.489	164.427	150830
BTEX_extra_12	Sample	Extra	FHxSA		148.967	139.088	77.8422	34.6542	46.4174			124.125	486105	172.116	289.602	592.845	341.308	654407
BTEX_extra_13	Sample	Extra	AmPr-FHxSA			117.677	179.272		60.667			110.368	615270	166.505	176.268	510.415	238.438	648044
BTEX_extra_14	Sample	Extra	AmPr-FHxSA		97.1776	46.658	39.4558					32.0841	339768	172.539	155.519	170.594	293.069	129072
BTEX_extra_15	Sample	Extra	AmPr-FHxSA				72.7399	20.5891			20.8241	100.282	662097	1316.54	206.044		184.523	710097
BTEX_extra_16	Sample	Extra	AFFF		139.178			86.1391	80.0379		20.8026	14.7203	397326		108.989	238.137		45020.4
BTEX_extra_17	Sample	Extra	AFFF		244.013			82.8222	115.901		19.1939	36.7928	288118		183.433	164.852		54982.7
BTEX_extra_18	Sample	Extra	AFFF		82.9229			111.422	112.512			77.8873	190675		217.141	98.7931		539033
blank08	Blank			573.936	1575.89	681.393	775.422		1463.31	236.572	30.645	11.7411	121.034	519.46				311.763
TCE_tot_t1_1	Sample	Total	Control		534.356	25.7986		266.305	284.375				1417.81	947.359	420.422	96.1117		87073
TCE_tot_t1_2	Sample	Total	Control	135.518	430.24			165.831	194.71				1005.56	883.009	912.728			68976.3
TCE_tot_t1_3	Sample	Total	Control	81.7823	376.743				225.286				453.504	624.104	325.051			168786
TCE_tot_t1_4	Sample	Total	SDS	158.795	307.952	40.2152		108.026	178.624				145.697	723.424	683.488	13.0377		208241
TCE_tot_t1_5	Sample	Total	SDS	658.054	388.216	42.9873		291.371	241.167				440.861	432.27	739.609			28883
TCE_tot_t1_6	Sample	Total	SDS	629.838	487.483			29.4388	175.096				106.831	709.022	340.658			166885
TCE_tot_t1_7	Sample	Total	PFHxS	915.942	605.563			165.022	259.883		32.2291		607.339	918.729	2875.14	75.3775		166672
TCE_tot_t1_8	Sample	Total	PFHxS	879.392	585.753	37.9049	32.8459	571.855	181.771				2799.15	1550.57	2938.64			191607
TCE_tot_t1_9	Sample	Total	PFHxS	624.462	384.531	87.7456		117.428	278.158				772.063	1126.5	1777.21	58.0518		104823
TCE_tot_t1_10	Sample	Total	FHxSA	106.089	409.733	51.4599		141.229	307.86				304.065	1610.73	2002.63	54.78		146434
TCE_tot_t1_11	Sample	Total	FHxSA		502.395	19.1241		120.321	425.297				340.078	1053.85	1613.87	64.6526		24616.9
TCE_tot_t1_12	Sample	Total	FHxSA	854.19	603.443			83.2369	173.572				293.813	1363.86	1231.16	11.5007		170145
TCE_tot_t1_13	Sample	Total	AmPr-FHxSA	793.177	640.076	39.7158		169.046	259.919				1185.14	466.924	2914.21	64.9127		137159
TCE_tot_t1_14	Sample	Total	AmPr-FHxSA	269.701	567.988	44.5835		77.0305	166.899				386.068	1134.31	2322.58	59.5761		113629
TCE_tot_t1_15	Sample	Total	AmPr-FHxSA		419.78	90.3907	115.047	150.894	438.129				572.112	1095.76	2764.02	50.3461		139419
TCE_tot_t1_16	Sample	Total	AFFF		168.696	31.9883		120.053	156.215				149.798	571.789	1114.7	65.0335		11877.1
TCE_tot_t1_17	Sample	Total	AFFF	257.229	209.996	14.8304		91.1806	217.813				135.973	854.189	1141.44	90.8571		11957.4
TCE_tot_t1_18	Sample	Total	AFFF		117.246	30.1806		101.631	141.864				49.7976	616.797	776.479			14559.1
blank10	Blank	Total		423.581	2357.09	85.6777	655.081		1373.86				74.5184	47.9473	474.937			104.143
TCE_tot_t2_1	Sample	Total	Control		670.921	55.4168		219.405	452.575		90.3671		118.851	1080.16	3602.35	22.5096		567.852
TCE_tot_t2_2	Sample	Total	Control	268.876	686.663	52.5203		148.22	317.399		27.5424		126.942	1134.92	2830.3	49.193		347.423
TCE_tot_t2_3	Sample	Total	Control	864.017	607.621	27.7156	821.036	50.8158	290.96				17.9543	960.675	700.034	28.9172		116.134
TCE_tot_t2_4	Sample	Total	SDS	870.026	738.557	33.2065		304.441	271.012		33.0525		35.4705	789.79	2871.05	68.9718		392.465
TCE_tot_t2_5	Sample	Total	SDS	232.222	460.466	48.362		189.85	158.199		41.1919		103.708	769.727	1279.43			99.8853
TCE_tot_t2_6	Sample	Total	SDS	90.8695	527.601	54.0925		184.298	272.034		80.1886		165.519	780.27	860.014			240.942
TCE_tot_t2_7	Sample	Total	PFHxS	221.021	597.023	97.4512	19.8222	289.393	476.227		78.3455		694.445	1086.43	9752.36	25.206		581.748
TCE_tot_t2_8	Sample	Total	PFHxS	1209.7	806.999	154.167	43.1674	278.617	241.049		81.6474		497.425	1215.61	5752.1	113.034	51.4198	42.7121
TCE_tot_t2_9	Sample	Total	PFHxS	993.226	716.028	132.781		643.261	171.536		87.5268		1714.52	1610.51	2297.94	104.738		28.3299
TCE_tot_t2_10	Sample	Total	FHxSA	264.903	751.555	18.4902		287.627	327.128		68.8208		288.367	1682.9	5884.01			698.803
TCE_tot_t2_11	Sample	Total	FHxSA		781.488	103.629		430.471	349.599		91.2371		735.382	1234.29	7024.46	55.3918		364.253
TCE_tot_t2_12	Sample	Total	FHxSA	1015.53	664.203	75.2908		215.995	191.984		74.692		421.595	1826.71	5595.39			570.615
TCE_tot_t2_13	Sample	Total	AmPr-FHxSA	1014.88	784.925	40.8016		394.604	403.939		56.4792		700.706	1210.49	6135.42	153.277		574.926
TCE_tot_t2_14	Sample	Total	AmPr-FHxSA	385.021	653.469	180.363	12.1347	170.452	305.284		63.4628		604.774	1294.96	5792.96	118.519		569.582
TCE_tot_t2_15	Sample	Total	AmPr-FHxSA	920.788	653.018	38.556		122.63	262.287		82.2019		632.466	1303.54	5461.17			37.2072
TCE_tot_t2_16	Sample	Total	AFFF	67.4715	202.979	34.1059	495.661	61.6783	172.617				109.39	896.712	2392.19	68.6747		682.766
TCE_tot_t2_17	Sample	Total	AFFF	70.0942	196.976	16.8867		85.1974	239.405				143.787	892.988	577.651			209.167
TCE_tot_t2_18	Sample	Total	AFFF		118.418		326.469	91.5789	305.327				156.597	547.379	686.001			25.2767
blank12	Blank			128.764	1505.58	33.2841	335.599	27.9545	647.995	101.272				23.3523	122.326	35.4999	21.2014	68.6114
TCE_extra_t1_1	Sample	Extra	Control	45.8887	935.212		521.562	17.4622					142.66	394.224	106.458			64737.9
TCE_extra_t1_2	Sample	Extra	Control	215.173	228.487		665.142	17.3235					312.289	457.271	77.6122			29839.9
TCE_extra_t1_3	Sample	Extra	Control	49.0873	62.4618		34.1883	12.8742	17.2075			36.1461		69.0967	152.583			42238.6
TCE_extra_t1_4	Sample	Extra	SDS	115.405	107.712			185.633	70.9599				249.833	416.935	1267.55	35.7753		75497.3
TCE_extra_t1_5	Sample	Extra	SDS	210.103	205.955			95.513	105.461				133.523	607.857	67.8573			342712
TCE_extra_t1_6	Sample	Extra	SDS	41.8715	2218.57		72.8333	95.5572					108.977	405.718	1205.14	51.0097		741455
TCE_extra_t1_7	Sample	Extra	PFHxS	261.402	4172.39			1520.9	44.0047				915.865	671.752	10043.6			103664
TCE_extra_t1_8	Sample	Extra	PFHxS	8.02746	2821.23		41.5622	166.076	38.3637				239.961	488.766	41.1834			337150
TCE_extra_t1_9	Sample	Extra	PFHxS
TCE_extra_t1_9	Sample	Extra
blank13	Blank	Extra
TCE_extra_t1_10	Sample	Extra	FHxSA
TCE_extra_t1_11	Sample	Extra	FHxSA
TCE_extra_t1_12	Sample	Extra	FHxSA
TCE_extra_t1_13	Sample	Extra	AmPr-FHxSA
TCE_extra_t1_14	Sample	Extra	AmPr-FHxSA
TCE_extra_t1_15	Sample	Extra	AmPr-FHxSA
TCE_extra_t1_16	Sample	Extra	AFFF
TCE_extra_t1_17	Sample	Extra	AFFF
TCE_extra_t1_18	Sample	Extra	AFFF
blank14	Blank
TCE_extra_t2_1	Sample
TCE_extra_t2_2	Sample
TCE_extra_t2_3	Sample
TCE_extra_t2_4	Sample
TCE_extra_t2_5	Sample
TCE_extra_t2_6	Sample
TCE_extra_t2_7	Sample
TCE_extra_t2_8	Sample
TCE_extra_t2_9	Sample
blank15	Blank
TCE_extra_t2_10	Sample
TCE_extra_t2_11	Sample
TCE_extra_t2_12	Sample
TCE_extra_t2_13	Sample
TCE_extra_t2_14	Sample
TCE_extra_t2_15	Sample
TCE_extra_t2_16	Sample
TCE_extra_t2_17	Sample
TCE_extra_t2_18	Sample
blank16	Blank
blank17	Blank
blank18	Blank

## Sheet: fc
Experiment	Type	Alanine	Sarcosine	Proline	Leucine/Isoleucine	L-ornithine	Aspartic Acid	Lysine	Glutamic Acid	Methionine	Histidine	Phenylalanine	Arginine	L-citruline	Tyrosine	393-pos
BTEX	Control	0	0	0	0	0	0	0	0	0	0	0	0	0	0	0
BTEX	SDS	-0.0791214	0.363715	0.328449	0.0414958	-0.897547	-0.0609466	-0.582244	-0.622944	-0.369869	-0.753122	-1.21793	-0.420152	0.190203	0.347439	-0.999192
BTEX	PFHxS	-0.152467	-0.0916756	1.11201	-0.241412	0.036047	-0.300571	-1.2497	-0.525577	0.62672	-0.23428	-1.93127	0.268878	0.367356	1.29818	-0.227737
BTEX	FHxSA	-1.16282	-0.903129	-3.45777	0.22543	0.0495357	-0.195827	-1.51164	-3.6915	2.46651	-1.12983	-1.48013	-1.61885	-4.31712	0.0876212	-0.963065
BTEX	AmPr-FHxSA	-0.275631	0.0250706	-0.837007	-0.0410789	-0.715973	-0.0947611	-1.2343	-3.77399	2.62085	-0.497926	-0.810646	-1.57127	-4.3943	1.58093	-0.587399
BTEX	AFFF	-1.25018	-0.515185	-2.33466	-0.629097	1.50409	-0.159643	-0.816679	-2.00489	1.86727	-0.484072	-3.59642	-0.396991	-2.06718	-0.979397	-0.850494
TCE_1	Control	0	0	0		0	0				0	0	0	0		0
TCE_1	SDS	2.15003	-0.18043	0.689338		-0.596025	-0.243722				-2.05277	-0.396456	0.0890317	-2.88202		0.314681
TCE_1	PFHxS	2.89216	0.232454	1.28405		0.398301	0.0312839				0.538497	0.5509	2.19467	-0.526708		0.511623
TCE_1	FHxSA	2.14377	0.176188	0.452051		-0.910747	0.364334				-1.61691	0.71481	1.54767	-1.13891		0.0708929
TCE_1	AmPr-FHxSA	2.29022	0.279289	1.17447		-0.707417	0.296275				-0.424661	0.135941	2.27053	-0.721754		0.264532
TCE_1	AFFF	1.24337	-1.43544	-0.00740808		-1.05091	-0.449268				-3.09983	-0.264883	0.870944	-0.30225		-3.08077
TCE_2	Control	0	0	0	0	0	0	#DIV/0!	0	#DIV/0!	0	0	0	0	#DIV/0!	0
TCE_2	SDS	-0.510238	-0.186726	8.74143e-05	#DIV/0!	0.697514	-0.597346	#DIV/0!	-0.195663	#DIV/0!	0.208225	-0.440721	-0.509491	1.04013	#DIV/0!	-0.492155
TCE_2	PFHxS	0.512385	0.109418	1.50269	-4.70426	1.53342	-0.255387	#DIV/0!	0.4849	#DIV/0!	3.462	0.301012	1.31956	1.27191	#DIV/0!	-0.659925
TCE_2	FHxSA	0.176617	0.161016	0.541278	#DIV/0!	1.15854	-0.288387	#DIV/0!	0.408482	#DIV/0!	2.45419	0.578974	1.37531	0.723792	#DIV/0!	0.663501
TCE_2	AmPr-FHxSA	0.449579	0.0897965	0.937043	-6.08023	0.716725	-0.127034	#DIV/0!	0.192739	#DIV/0!	2.8773	0.262311	1.2857	2.01857	#DIV/0!	0.196266
TCE_2	AFFF	-3.04182	-1.92262	-0.826594	-0.998081	-0.81131	-0.564588	#DIV/0!	#DIV/0!	#DIV/0!	0.635673	-0.442391	-0.964242	1.0339	#DIV/0!	-0.169292
Type	Alanine	Sarcosine	Proline	Leucine/Isoleucine	L-ornithine	Aspartic Acid	Lysine	Glutamic Acid	Methionine	Histidine	Phenylalanine	Arginine	L-citruline	Tyrosine
Control	0	0	0	0	0	0	0	0	0	0	0	0	0	0
SDS	-0.0791214	0.363715	0.328449	0.0414958	-0.897547	-0.0609466	-0.582244	-0.622944	-0.369869	-0.753122	-1.21793	-0.420152	0.190203	0.347439
PFHxS	-0.152467	-0.0916756	1.11201	-0.241412	0.036047	-0.300571	-1.2497	-0.525577	0.62672	-0.23428	-1.93127	0.268878	0.367356	1.29818
FHxSA	-1.16282	-0.903129	-3.45777	0.22543	0.0495357	-0.195827	-1.51164	-3.6915	2.46651	-1.12983	-1.48013	-1.61885	-4.31712	0.0876212
AmPr-FHxSA	-0.275631	0.0250706	-0.837007	-0.0410789	-0.715973	-0.0947611	-1.2343	-3.77399	2.62085	-0.497926	-0.810646	-1.57127	-4.3943	1.58093
AFFF	-1.25018	-0.515185	-2.33466	-0.629097	1.50409	-0.159643	-0.816679	-2.00489	1.86727	-0.484072	-3.59642	-0.396991	-2.06718	-0.979397
Type	Control	SDS	PFHxS	FHxSA	AmPr-FHxSA	AFFF
Alanine	0	-0.0791214	-0.152467	-1.16282	-0.275631	-1.25018
Sarcosine	0	0.363715	-0.0916756	-0.903129	0.0250706	-0.515185
Proline	0	0.328449	1.11201	-3.45777	-0.837007	-2.33466
Leucine/Isoleucine	0	0.0414958	-0.241412	0.22543	-0.0410789	-0.629097
L-ornithine	0	-0.897547	0.036047	0.0495357	-0.715973	1.50409
Aspartic Acid	0	-0.0609466	-0.300571	-0.195827	-0.0947611	-0.159643
Lysine	0	-0.582244	-1.2497	-1.51164	-1.2343	-0.816679
Glutamic Acid	0	-0.622944	-0.525577	-3.6915	-3.77399	-2.00489
Methionine	0	-0.369869	0.62672	2.46651	2.62085	1.86727
Histidine	0	-0.753122	-0.23428	-1.12983	-0.497926	-0.484072
Phenylalanine	0	-1.21793	-1.93127	-1.48013	-0.810646	-3.59642
Arginine	0	-0.420152	0.268878	-1.61885	-1.57127	-0.396991
L-citruline	0	0.190203	0.367356	-4.31712	-4.3943	-2.06718
Tyrosine	0	0.347439	1.29818	0.0876212	1.58093	-0.979397

## Sheet: pvalue
Experiment	Type	Alanine	Sarcosine	Proline	Leucine/Isoleucine	L-ornithine	Aspartic Acid	Lysine	Glutamic Acid	Methionine	Histidine	Phenylalanine	Arginine	L-citruline	Tyrosine	393-pos
BTEX	Control
BTEX	SDS	0.837058	0.0188379	0.418507	0.931222	0.118973	0.525162	0.159377	0.098565	#DIV/0!	0.0217799	0.223885	0.150669	0.604963	0.748037	0.0192052
BTEX	PFHxS	0.626453	0.774351	0.00449489	0.574703	0.875955	0.0328806	0.0400855	0.0200295	0.393417	0.349155	0.133471	0.254608	0.203457	0.224511	0.495978
BTEX	FHxSA	0.474267	0.619872	0.00803091	0.704205	0.582328	0.309797	0.0425472	9.80113e-06	0.398678	0.020693	0.174167	0.00121101	0.00117946	0.683068	0.0888203
BTEX	AmPr-FHxSA	0.210357	0.154656	0.101285	0.641242	0.88593	0.856504	0.0744349	7.04169e-05	#DIV/0!	0.370756	0.559092	0.0129074	0.00113797	0.0537368	0.054089
BTEX	AFFF	0.0792447	0.0190724	0.0041457	0.497836	0.33993	0.578776	0.0829235	0.000118537	0.28422	0.0449914	0.165124	0.132349	0.0027007	#DIV/0!	0.0171503
TCE_1	Control
TCE_1	SDS	0.0264765	0.00653904	#DIV/0!	#DIV/0!	0.728212	#DIV/0!	#DIV/0!	#DIV/0!	#DIV/0!	0.316511	0.221362	#DIV/0!	#DIV/0!	#DIV/0!	#DIV/0!
TCE_1	PFHxS	0.0209349	0.00867877	#DIV/0!	#DIV/0!	0.685516	#DIV/0!	#DIV/0!	#DIV/0!	#DIV/0!	0.5146	0.0117534	0.130654	#DIV/0!	#DIV/0!	#DIV/0!
TCE_1	FHxSA	0.0131685	0.00662075	#DIV/0!	#DIV/0!	0.456546	#DIV/0!	#DIV/0!	#DIV/0!	#DIV/0!	0.299725	0.0306649	0.0495828	#DIV/0!	#DIV/0!	#DIV/0!
TCE_1	AmPr-FHxSA	0.0150477	0.00136566	#DIV/0!	#DIV/0!	0.555979	#DIV/0!	#DIV/0!	#DIV/0!	#DIV/0!	0.873472	0.000809072	0.0532779	#DIV/0!	#DIV/0!	#DIV/0!
TCE_1	AFFF	0.251665	0.000827755	#DIV/0!	#DIV/0!	0.426173	#DIV/0!	#DIV/0!	#DIV/0!	#DIV/0!	0.396038	0.277574	0.136918	#DIV/0!	#DIV/0!	#DIV/0!
TCE_2	Control
TCE_2	SDS	0.687598	0.413321	0.999809	#DIV/0!	0.23832	0.128443	#DIV/0!	0.81935	#DIV/0!	0.803612	0.00575845	0.541891	#DIV/0!	#DIV/0!	0.557268
TCE_2	PFHxS	0.626034	0.474243	0.0114453	#DIV/0!	0.110601	0.613495	#DIV/0!	0.393048	#DIV/0!	0.0806532	0.212686	0.200376	0.178624	#DIV/0!	0.603235
TCE_2	FHxSA	0.891734	0.144151	0.481104	#DIV/0!	0.0974353	0.413008	#DIV/0!	0.495897	#DIV/0!	0.0453044	0.0480596	0.0175095	#DIV/0!	#DIV/0!	0.285041
TCE_2	AmPr-FHxSA	0.581913	0.44835	0.434996	#DIV/0!	0.407354	0.671701	#DIV/0!	0.762133	#DIV/0!	0.00024697	0.0237206	0.0183967	0.00858681	#DIV/0!	0.831728
TCE_2	AFFF	0.236411	0.000187693	0.22757	#DIV/0!	0.293891	0.143365	#DIV/0!	#DIV/0!	#DIV/0!	0.267143	0.0920586	0.330855	#DIV/0!	#DIV/0!	0.879321

## Sheet: sig_fc
Experiment	Type	Alanine	Sarcosine	Proline	Leucine/Isoleucine	L-ornithine	Aspartic Acid	Lysine	Glutamic Acid	Methionine	Histidine	Phenylalanine	Arginine	L-citruline	Tyrosine	393-pos
BTEX	Control
BTEX	SDS		0.363715								-0.753122					-0.999192
BTEX	PFHxS			1.11201			-0.300571	-1.2497	-0.525577							-0.227737
BTEX	FHxSA			-3.45777				-1.51164	-3.6915		-1.12983		-1.61885	-4.31712		-0.963065
BTEX	AmPr-FHxSA								-3.77399				-1.57127	-4.3943		-0.587399
BTEX	AFFF		-0.515185	-2.33466					-2.00489		-0.484072			-2.06718
TCE_1	Control	0	0	0	0	0	0	0	0	0	0	0	0	0	0
TCE_1	SDS	2.15003	-0.18043
TCE_1	PFHxS	2.89216	0.232454									0.5509
TCE_1	FHxSA	2.14377	0.176188									0.71481	1.54767
TCE_1	AmPr-FHxSA	2.29022	0.279289									0.135941
TCE_1	AFFF		-1.43544
TCE_2	Control																<-decided not to take 2nd timepoint, too low
TCE_2	SDS											-0.440721
TCE_2	PFHxS			1.50269
TCE_2	FHxSA										2.45419	0.578974	1.37531
TCE_2	AmPr-FHxSA										2.8773	0.262311	1.2857	2.01857
TCE_2	AFFF		-1.92262

## Sheet: ValueList_Helper
Sample
Blank
Cal
QC
CC
DoubleBlank
MatrixSpike
MatrixSpikeDup
MatrixBlank
TuneCheck
ResponseCheck
