# Supplementary material for: Sulfonamide Per- and Polyfluoroalkyl Substances Can Impact Microorganisms Used in Aromatic Hydrocarbon and Trichloroethene Bioremediation
Source: Environ Sci Technol. 2024 May 8;58(20):8792–802. doi: 10.1021/acs.est.3c09715 (PMC11112735; doi:10.1021/acs.est.3c09715)
Supplement: Supplementary file 3 — es3c09715_si_003.xlsx [file es3c09715_si_003.xlsx]

## Sheet: BTEX_GCMS
																											Class	Blank	Control	Control	Control	SDS	SDS	SDS	PFHxS	PFHxS	PFHxS	FHxSA	FHxSA	FHxSA	AmPr-FHxSA	AmPr-FHxSA	AmPr-FHxSA	AFFF	AFFF	AFFF	Blank	NA	NA
																											File type	Blank	Sample	Sample	Sample	Sample	Sample	Sample	Sample	Sample	Sample	Sample	Sample	Sample	Sample	Sample	Sample	Sample	Sample	Sample	Blank	NA	NA
																											Injection order	1	2	3	4	5	6	7	8	9	10	11	12	13	14	15	16	17	18	19	20	NA	NA
																											Batch ID	1	1	1	1	1	1	1	1	1	1	1	1	1	1	1	1	1	1	1	1	Average	Average
Alignment ID	Average Rt(min)	Average RI	Quant mass	Metabolite name	Fill %	Reference RT	Reference RI	Formula	Ontology	INCHIKEY	SMILES	Annotation tag (VS1.0)	RT/RI matched	EI-MS matched	Comment	Manually modified for quantification	Manually modified for annotation	Total score	RT similarity	RI similarity	Total spectrum similarity	Dot product	Reverse dot product	Fragment presence %	S/N average	Spectrum reference file name	EI spectrum	220214_001	220214_003	220214_004	220214_005	220214_006	220214_007	220214_008	220214_009	220214_010	220214_011	220214_012	220214_013	220214_014	220214_015	220214_016	220214_017	220214_018	220214_019	220214_020	220214_021	Blank	Control
0	4.403	220504	42.065	Unknown	0.1	null	null	null	null	null	null	4	FALSE	FALSE		FALSE	FALSE	null	null	null	null	null	null	null	12.67	220214_003	25.03:56 26.04:558 27.06:1010 28.07:2032 29.07:1297 29.94:123 31:136 34.99:105 36.01:23 37.02:225 38.02:636 39.06:1323 40.03:712 41.08:3033 42.06:4853 43.07:372 43.97:201 44.99:123 48:29 49.03:24 53.03:30 54.03:24 55.04:393 56.02:1660 57.02:498 59.91:38 60.92:2 61.96:3 64:46 69.05:23 70.03:38 72.96:24 73.95:66 76.01:41 77.03:15 78.05:373 80.99:15 84.01:66 85.05:879 86.03:2803 86.96:204 93:35 113.…	0.947666	4879.65	4328.59	0.947666	103.639	106.687	59.3803	67.1695	38.5502	10.8288	23.614	140.036	70.1702	68.5299	0.947666	9.47666	161.227	125.158	297.951	0.947666	0	3069.42
1	4.746	244566	71.0875	Unknown	0.3	null	null	null	null	null	null	4	FALSE	FALSE		FALSE	FALSE	null	null	null	null	null	null	null	4.01	220214_005	27.07:326 28.03:69 29.05:385 39.04:390 41.05:1498 42.03:444 43.07:3156 44:191 49.97:23 52.01:23 53.03:246 55.06:1060 56.02:686 57.07:3524 58.05:241 59.01:85 65.99:86 67.05:230 69.01:629 70.08:1147 71.08:4526 72.08:314 73.01:209 76.9:0 83.05:234 84.07:1655 85.06:3634 86.06:381 88.98:197 94.98:67 97.05:148 98.01:338 99.11:483 112.07:394 116.04:128 126.12:182 127.07:755 133.05:155 147.03:40 149.02:4…	1.00708	17.8325	155.711	4108.4	3887.42	3239.68	2588.6	2492.21	2978.74	2816.66	2874.18	213.559	5686.3	3755.76	3623.31	3992.91	10.0709	873.934	54.676	1.00708	0	1427.31
2	4.888	254538	113.082	Unknown	0.25	null	null	null	null	null	null	4	FALSE	FALSE		FALSE	FALSE	null	null	null	null	null	null	null	8.71	220214_010	27.05:155 29.08:185 39:141 41:630 42.01:84 43.07:2338 46.91:123 51.93:18 52.99:185 55.06:565 56.06:313 57.08:1544 58.03:31 58.97:89 67.01:199 69.01:409 70.06:447 71.08:1294 72.07:31 73.07:282 75.01:670 76.08:73 76.97:98 78.96:129 82.99:83 84.07:701 85.09:1387 86:150 95.04:1095 96.94:63 98.05:177 99.1:284 102.99:303 109.11:242 112.15:239 113.08:4952 114.07:425 114.93:275 127.07:177 130.01:337 130.…	2.92595	2.92595	29.2595	2240.62	3103.02	2239.27	2959.34	2310.04	2537.43	2433.36	1674.01	673.765	4052.2	1920.49	2008.55	1901.04	319.176	1301.61	177.974	2.92595	0	756.627
3	5.121	270886	147.054	Unknown	0.6	null	null	null	null	null	null	4	FALSE	FALSE		FALSE	FALSE	null	null	null	null	null	null	null	72.73	220214_005	44.91:123 49.92:104 51.95:66 54.95:51 57.03:0 59.04:91 66.06:194 73.05:596 73.94:121 75.04:88 85.06:0 86.05:177 96.92:67 98.05:65 119.03:136 131.07001:64 132.94:195 143.09:409 147.05:4231 148.06:604 149.02:386 154.95:79 204.03999:1033 204.98:240	5.643	5.643	129.427	4279.79	5920.84	9062.06	9972.94	10004.2	11145.5	11742.4	11767.5	59.2378	12528.6	12614.1	12545.5	12338.8	478.253	56.43	485.341	5.643	0	1469.74
4	5.231	278567	154.99	Unknown	0.3	null	null	null	null	null	null	4	FALSE	FALSE		FALSE	FALSE	null	null	null	null	null	null	null	24.83	220214_010	44.99:159 46.93:76 51.02:172 51.98:60 53:90 58.99:164 59.94:164 69.03:242 73.04:2044 73.96:227 75:162 75.96:64 76.99:160 77.95:44 78.97:1 83.06:44 84:72 87.12:95 88.05:790 91:202 94.91:153 96.99:222 102.93:65 104.95:1197 105.99:256 109.93:520 111.06:95 114.94:214 116.99:241 118.98:258 130.89999:198 133.03999:879 133.78:300 134.92:252 136.92:256 137.99:90 143.03999:480 147.02:979 148.05:236 149.03…	6.83475	92.156	68.3475	473.416	2581.32	2968.58	2706.86	3241.13	3278.73	4112.45	4909.09	4858.8	5218.74	5002.63	4576.16	4696.98	5356.58	667.455	2166.3	6.83475	0	211.307
5	5.266	281020	154.993	Unknown	0.2	null	null	null	null	null	null	4	FALSE	FALSE		FALSE	FALSE	null	null	null	null	null	null	null	15.94	220214_014	28.01:101 44.96:291 46.97:41 49.96:79 55.93:16 59.04:481 59.97:266 60.97:87 69.03:543 73.03:4136 74.02:313 75.02:484 75.95:140 76.95:342 77.93:38 78.99:30 82.98:192 86.96:187 87.98:1275 88.9:163 90.9:300 95.05:106 95.96:105 96.97:234 97.79:26 103.12:432 104.04:107 105.04:1640 109.1:56 109.99:1303 115.04:382 117.02:280 119:282 120.83:92 131.08:220 133.03:1425 133.77:609 134.92999:326 136.97:335 13…	1.94566	65.3096	19.4566	365.597	2579.69	2987.83	2557.86	3059.25	3277.23	4109.39	4896.46	5374.99	5099.14	4810.17	4433.16	4591.29	5592.58	1560.91	2073.92	1.94566	0	150.121
6	5.375	288714	225.065	Unknown	0.1	null	null	null	null	null	null	4	FALSE	FALSE		FALSE	FALSE	null	null	null	null	null	null	null	96.62	220214_006	45:200 46.91:49 51.98:53 59.02:291 59.99:330 68.95:233 72.09:101 73.05:3508 74.04:372 75:175 75.98:53 76.97:1185 78:76 78.96:28 81.03:186 81.95:70 87.01:324 87.99:367 88.92:174 89.96:69 90.91:164 94.99:449 95.86:177 102.99:1557 104.98:574 105.91:167 109.04:44 110.01:5474 111.04:201 114.99:407 116.95:294 118.99:309 120.94:107 126.95:11 131.95:62 133.03999:1186 133.96001:580 134.95:340 136.91:289 1…	1.3422	1.3422	13.422	195.372	7192.46	4993.55	2047.72	1777.65	1403.65	1522.22	966.924	445.505	347.884	348.466	233.83	417.203	238.874	382.336	29.2429	1.3422	0	69.5981
7	5.473	295553	147.054	Unknown	0.7	null	null	null	null	null	null	4	FALSE	FALSE		FALSE	FALSE	null	null	null	null	null	null	null	73.97	220214_005	28.98:234 39.05:4 41.09:62 43.02:322 43.97:257 44.97:421 47.03:282 52.9:91 55.05:216 58.03:192 59.02:419 61.05:268 65.97:109 67.98:177 68.99:132 70.03:204 70.99:429 72.02:413 73.04:4507 73.98:540 75.03:2045 75.97:261 76.97:63 77.95:62 83.99:397 85.02:43 86.03:540 95.92:78 98.04:375 100.98:318 103:1287 104:230 104.94:245 111.03:198 112.05:350 113.02:438 114.99:565 119:111 127:119 130.05:123 131.07…	111.667	5.25628	52.5628	4494.42	3089.32	3437.63	3367.92	3948.66	12213.3	16357.7	10725.6	1102.49	20343.5	16123.7	16175.7	16385.9	12953.4	1693.83	5785.06	5.25628	55.8335	1515.66
8	5.48	296081	69	Unknown	0.1	null	null	null	null	null	null	4	FALSE	FALSE		FALSE	FALSE	null	null	null	null	null	null	null	12.08	220214_003	17.98:55 23.98:8 31.03:1105 42.01:49 42.99:109 44.03:427 45.01:10176 45.98:9 56.06:78 66.99:307 69:16876 70:642 85.95:620 87.04:115 93.89:146 94.99:2138 96.03:12 96.97:1411 109.97:183 113.9:286 120.9:225 134.97:90 151.06:216 154.03999:637 192.98:13 211.07001:146 225.02:222	26.4125	10754.3	5546.28	569.417	464.997	651.377	436.604	495.868	680.14	555.653	687.677	264.125	849.167	686.139	853.009	710.01	773.737	490.523	594.934	26.4125	0	5623.35
9	5.518	298736	147.057	Unknown	0.15	null	null	null	null	null	null	4	FALSE	FALSE		FALSE	FALSE	null	null	null	null	null	null	null	69.34	220214_012	28:1 28.97:192 38.91:142 41.03:465 41.99:139 43.03:393 43.93:247 44.98:1054 46.97:234 49.94:1 50.99:85 51.96:32 54.99:170 55.99:65 57.09:1618 58.02:365 59.02:1200 60.03:185 60.96:373 68.07:170 69.04:489 69.99:270 71.01:406 72:937 73.05:9200 74.02:933 75.05:2369 76.01:161 76.96:22 84.04:63 85:328 86.02:1531 87.05:334 87.95:215 88.99:670 90.96:146 100.01:693 101.04:356 102.06:231 103.03:1804 103.96…	100.229	33.721	7.25626	4494.42	3042.75	3437.63	3367.92	3948.66	12472.5	16476.7	10725.6	1126.11	20485.5	16267	16281	16583.6	13366	7246.39	16128.5	0.725626	50.1147	1511.8
10	5.551	300997	209.095	Unknown	0.1	null	null	null	null	null	null	4	FALSE	FALSE		FALSE	FALSE	null	null	null	null	null	null	null	17.3	220214_003	29.01:349 31.01:201 32:0 43:106 44:170 46.06:149 46.96:414 54.05:27 57.02:88 59.01:20 66.02:112 69:9 73.02:462 88.94:303 91.04:185 97.03:182 97.91:93 104.87:131 106.96:145 114:20 114.88:0 118.94:164 121.01:121 130.94:55 132.98:1 135.01:410 135.97:63 136.91:62 147:368 148.92:108 163:96 178.97:240 190.92999:1 193.03999:1186 194:268 194.98:119 207.92999:0 209.09:3918 210.05:935 211.03999:220 223.05:…	99.6493	3936.78	3294.33	2.18543	2.18543	2.18543	2.18543	2.18543	2.18543	2.18543	2.18543	2.18543	2.18543	2.18543	2.18543	2.18543	2.18543	2.18543	21.8543	2.18543	49.8246	2410.37
11	5.623	306093	147.06	Malonic acid; GC-EI-TOF; MS; 2 TMS; BP	0.5	5.238	305913	C3H4O4	Dicarboxylic acids and derivatives	OFOBLEOULBTSOW-UHFFFAOYSA-N	OC(=O)CC(O)=O	340	FALSE	FALSE		FALSE	FALSE	89.1	74.6	100	81.8	75.1	86.2	92.9	361.69	220214_016	26.97:103 29.01:367 38.97:268 41.06:246 41.97:183 43.01:706 43.98:392 45.01:2113 46.01:139 46.97:862 53.01:232 53.98:103 55.08:2009 56.03:173 57.03:381 58:620 59.01:2194 59.95:296 60.98:830 65.98:1483 66.83:342 69.01:124 70.09:162 71.03:438 72.07:559 73.05:14362 74.02:1360 75.03:5131 75.99:344 76.95:295 78.02:36 80.96:888 81.87:208 83.01:140 84.07:97 85.03:620 87:634 87.97:326 88.94:186 97:193 97…	87.9097	16128	17106.3	0.1875	966338	22984.8	54351	61722.1	60930	59527.3	71831.8	78429.7	58436.2	58126.4	59831	58833.5	53560.9	77056.4	54190	0.01875	43.9548	11078.2
12	5.633	306764	281.053	Unknown	0.9	null	null	null	null	null	null	4	FALSE	FALSE		FALSE	FALSE	null	null	null	null	null	null	null	300.64	220214_009	27.01:111 29.06:241 30.08:158 30.92:67 38.99:175 41.05:171 42:159 43:600 43.98:402 45.02:1920 45.98:164 46.99:796 51.04:30 53.02:163 55.06:1534 56.08:94 57:271 58:780 59.04:1983 60.02:256 60.97:708 66.05:1016 66.98:192 68.98:46 69.97:71 71.04:389 72.05:544 73.05:17600 74.04:1759 75.02:4435 76.04:372 77.02:243 78.04:5 81.02:728 81.87:139 82.95:190 84.04:119 84.99:444 87:590 88.01:700 88.96:225 94.…	27.4731	21768.7	23666.7	11670.1	13800.2	12170.2	13312.4	23717.3	14981.9	15056.2	32277.9	70336.5	11830.9	15617.5	14162	14195.2	57021	58825.6	66466.8	2.74731	13.7365	19035.2
13	5.663	308856	105.014	Unknown	0.25	null	null	null	null	null	null	4	FALSE	FALSE		FALSE	FALSE	null	null	null	null	null	null	null	21.79	220214_007	39.05:81 50.04:26 51.04:368 52.01:1 52.94:0 66.01:1 77.05:1267 100.96:1 105:3203 105.95:92 121.95:1317 150.01:202 151.01:237 186.89:93 208.96001:172 221.01:88 248.95:7 283.04999:38 369.09:199 370.09:36	4.69026	65.8128	155.997	6387.92	7623.85	3355.17	3417.2	3425.97	3735.87	3228.25	3316.14	2932.35	3951.52	3297.96	3772.64	3782.83	71.3903	3464.51	46.9026	4.69026	0	2203.24
14	5.778	316979	147.06	Unknown	0.15	null	null	null	null	null	null	4	FALSE	FALSE		FALSE	FALSE	null	null	null	null	null	null	null	64.56	220214_006	15.06:66 27.01:11 28.02:89 29.07:131 30.95:115 44.02:50 46:162 46.99:77 47.92:145 50.03:77 50.99:326 51.98:1279 52.86:74 58.03:102 59.02:2763 59.99:150 60.99:245 61.97:79 63.01:26 66.03:7354 72.05:566 75.02:5770 78.06:85 79.01:1 81.99:141 86.99:29 88.95:115 90.07:8 91.02:377 92.03:93 94.98:110 101.95:344 103.93:686 104.96:1940 106.01:172 106.87:388 110.96:123 131.02:2177 132:135 138.92:1308 139.9…	69.7952	32.7927	122.81	301806	4562.31	20649.7	818.204	682.757	826.036	626.397	576.128	3590.79	77.2688	434.808	428.028	463.137	1393.62	90.3834	1079.58	3.27927	34.8976	100654
15	5.806	318933	179.083	Unknown	0.5	null	null	null	null	null	null	4	FALSE	FALSE		FALSE	FALSE	null	null	null	null	null	null	null	81.2	220214_008	28.03:72 31.01:29 45.01:350 45.92:84 47.02:44 49.97:18 59.01:161 59.91:79 60.97:1 64.92:60 66.02:272 73.05:2206 74.06:285 75.04:1122 76:82 77:248 77.98:107 81.97:90 86.92:66 91:694 92:35 92.95:1 95.03:66 100.94:27 101.96:16 102.93:98 103.95:169 104.98:151 105.96:45 111.1:42 113.05:191 114.99:74 117.92:71 118.97:303 133:295 133.95:243 135.01:9 138.91:30 144.94:18 147.06:0 148.05:206 149.05:40 150.…	27.486	1.00388	10.0388	316.268	4998.13	5493.16	5368.97	5183.87	6205.33	5802.9	5964.23	4007.61	6112.31	5141.06	5896.43	5890.76	2173.81	4462.34	1996.03	1.00388	13.743	108.769
16	5.857	322611	36.02	Unknown	0.1	null	null	null	null	null	null	4	FALSE	FALSE		FALSE	FALSE	null	null	null	null	null	null	null	776.35	220214_003	24.02:51 26.06:1227 27.08:154 35.02:10923 36.02:49197 37.04:5677 38.04:20195 39.06:2659 40.04:671 42.07:51 48:385 49.04:2993 50.05:13756 51.05:12731 52.05:30693 53.06:3964 54.03:22 55.01:53 56.04:170 58.04:2074 59.03:38 60.02:95 60.98:18 61.99:348 62.98:424 64.01:265 64.93:487 71.96:193 74.02:2042 75.02:875 76.02:781 78.05:7145 79.05:60912 80.05:3898 81.06:136 84.02:218 90.97:83 92.98:2553 94.02:…	1574.06	33009.4	15740.6	1574.06	1574.06	1574.06	1574.06	1574.06	1574.06	1574.06	1574.06	1574.06	1574.06	1574.06	1574.06	1574.06	1574.06	1574.06	1574.06	1574.06	0	16250
17	5.875	324047	79.05	Unknown	0.1	null	null	null	null	null	null	4	FALSE	FALSE		FALSE	FALSE	null	null	null	null	null	null	null	2774.79	220214_003	16.05:76 17.08:25 18.01:186 24.02:466 25.08:2462 26.07:17844 27.07:6081 28.07:9360 29.06:916 31.05:1802 32.04:623 35.01:8884 36.02:38390 37.04:14432 38.04:27692 39.06:24748 40.05:5849 44.05:1332 45:795 46.06:880 47.07:833 48.03:4029 49.05:26512 50.05:128091 51.05:159176 52.05:294850 53.06:32475 54:1049 58.02:625 59.95:142 60.96:1000 61.99:1437 63.01:1681 64.01:2487 64.89:95 66.92:65 69.01:1186 73…	14.4185	310067	13584.2	144.185	2366.63	2778.63	2733.32	2133.64	3211.17	3381.36	3557.81	3282.58	3538.13	3062.02	3358.16	3287.72	183.01	3346.75	155.367	14.4185	0	107932
18	5.881	324737	228.079	Unknown	0.65	null	null	null	null	null	null	4	FALSE	FALSE		FALSE	FALSE	null	null	null	null	null	null	null	2410.09	220214_006	27:269 28.03:369 29.04:1112 30.02:205 31.03:344 39.05:131 39.95:72 41.06:538 42.07:10173 43.02:4147 44.01:2526 45.03:13131 46.01:846 47:3029 48.01:189 49.01:740 50:476 51.04:237 52.01:79 52.91:314 54:255 55.04:1249 56.03:1662 57.03:2002 58.03:5384 59.01:4008 60:1764 60.99:1823 61.96:371 63.01:1557 63.98:427 65.08:437 66.02:325 69.02:18511 70.02:1436 71.03:1068 72.07:5360 73.06:118919 74.05:12099 …	22.7183	22.7183	22.7183	560.9	102615	105838	112817	94758.3	126388	140859	146695	131319	143007	131645	135614	138304	227.183	144992	22.7183	22.7183	0	186.967
19	5.954	333536	228.08	Unknown	0.1	null	null	null	null	null	null	4	FALSE	FALSE		FALSE	FALSE	null	null	null	null	null	null	null	2691.18	220214_018	15.08:292 27.08:146 28.01:485 29.04:763 30.05:291 30.99:331 39.04:3 39.95:198 41.05:650 42.06:14056 43.03:3768 44.02:1865 45.04:8072 45.99:707 47.01:2960 48:196 48.96:1074 49.99:458 51.03:127 52.95:235 54:221 55.03:960 56.05:1823 57.06:2232 58.04:6505 59.01:2716 60.01:2020 61.01:1643 61.95:437 63.01:2034 63.98:409 64.92:223 66.99:26 69.01:25343 70.02:331 71.08:1827 72.06:5411 73.06:112750 74.05:1…	1.36711	1.36711	1.36711	5907.86	4099.77	1557.74	1158.26	1268.46	351.125	580.4	485.645	446.279	13.6711	733.583	364.623	188.81	147228	1.36711	121673	1.36711	0	1969.29
20	5.975	336264	147.056	METHYLMALONIC ACID-DI-TMS; EI-B; MS	0.45	-1	332340	C10H22O4Si2	Trimethylsilyl esters	LJDAAXOEMCESSS-UHFFFAOYSA-N	O=C(O[Si](C)(C)C)C(C)C(=O)O[Si](C)(C)C	440	FALSE	FALSE		FALSE	FALSE	83.5	null	92.6	77.4	78.6	78.2	72.4	420.2	220214_010	27.03:70 28:132 29.04:121 39:53 41.04:226 42.03:389 43.05:745 44.01:348 45.01:2180 46.03:248 46.95:349 49.96:4 51.04:219 52:448 52.99:281 55.03:198 58.03:77 59.01:2118 59.97:308 61:432 66.02:3470 66.9:18 67.95:262 69.04:913 70.06:227 72.04:824 73.04:9967 74.03:1422 75.01:332 77.98:1 83:440 86.07:254 86.95:271 87.99:553 88.97:274 97.01:250 101.95:346 102.97:617 103.91:34 104.9:101 105.9:257 109.99…	53.8293	101.777	1762.81	8659.65	88858.9	107372	70864.5	32777	28923	36526.5	34296.3	1184.3	11772	22333.8	24113.8	17613.8	176.45	5390.65	1497.21	5.38293	26.9147	3508.08
21	5.983	337270	71.0825	Unknown	0.3	null	null	null	null	null	null	4	FALSE	FALSE		FALSE	FALSE	null	null	null	null	null	null	null	8.69	220214_008	27.04:628 28.03:243 29.04:909 30.93:20 39.02:623 40.08:164 41.05:2908 42.06:1779 43.05:7075 44.03:163 45.01:4716 46.98:748 50.02:138 50.99:192 52.01:1030 53.01:632 53.96:205 55.06:2619 56.07:1265 57.07:7202 58.06:942 61:839 66.73:805 67.99:440 69.04:3372 70.08:3800 71.09:9844 72.03:397 73.05:24275 74.04:3133 75.04:2545 78.01:223 79.01:135 82.09:136 83.07:833 84.07:1231 85.08:5828 85.99:431 86.96:…	79.8125	3293.19	3143.88	8608.84	8601.49	10732.8	8333.61	9755.48	10650.2	8818.37	10791.4	6606.01	11041.2	10720.3	11158.6	11044	5407.35	8051.92	6992.95	7.98125	39.9062	5015.31
22	5.997	339196	147.055	oxamic acid	0.25	5.638	338255	C2H3NO3	Alpha amino acids and derivatives	SOWBFZRMHSNYGE-UHFFFAOYSA-N	NC(=O)C(O)=O	340	FALSE	FALSE		FALSE	FALSE	81.9	77.2	95.2	73	70	74.3	79.2	232.54	220214_006	25.97:110 27:395 28.02:547 29.03:1130 29.98:211 31.04:218 39.02:242 39.96:174 41.07:1583 42.05:1561 43.06:5950 44.04:1458 45.02:5899 46.03:680 47:796 47.96:193 49.99:193 51.01:294 52.03:1348 53:342 53.93:270 55.06:2471 56.01:1172 57.07:5223 58.04:1404 59.02:5790 60.03:652 61.01:1387 61.99:232 62.9:106 64.02:76 66.02:9445 68.01:475 69.05:3019 70.06:3729 71.07:3524 72.05:2523 73.06:30936 74.05:3493…	53.6755	25.5778	1762.81	60963.5	135511	119510	72175.3	25603.8	33850.1	43720.2	37626	4091.27	15621.2	19541.2	21601.5	21797.4	421.788	5329.28	1340.44	2.55778	26.8378	20917.3
23	6.007	340438	154.035	Unknown	0.55	null	null	null	null	null	null	4	FALSE	FALSE		FALSE	FALSE	null	null	null	null	null	null	null	42.4	220214_006	27.01:158 29.04:214 30.02:82 31.04:115 44.02:489 45.03:1898 46.01:317 47.01:75 49.99:152 51.01:457 52:276 53.94:81 61:632 61.93:165 62.88:105 66.01:230 72.07:733 73.05:25952 74.04:1865 75.04:1429 76.02:176 77.03:2621 78:151 79.97:54 81.03:172 86.96:339 88.05:1547 88.99:1256 89.94:121 91.99:112 92.98:110 93.86:68 95.02:287 96.03:83 100.02:173 101:258 102:92 102.99:1724 104.01:338 105:3132 106.01:4…	1.28058	1.28058	1.28058	178.186	4924.21	5115.83	5362.73	5157.16	5343.65	5188.98	5768.98	5813.94	5922.11	5279.33	5666.98	5614.06	12.8058	5901.57	44.5431	1.28058	0	59.3954
24	6.072	349287	179.035	Unknown	0.1	null	null	null	null	null	null	4	FALSE	FALSE		FALSE	FALSE	null	null	null	null	null	null	null	28.98	220214_018	44.97:196 47:160 49.99:116 50.97:338 59.02:312 60.03:31 60.95:199 65.97:117 73.04:2945 73.99:399 75:440 75.96:99 77.04:1218 78:152 80.03:90 87.09:116 87.94:184 89.01:400 89.72:195 90.97:221 100.06:272 101.02:416 101.92:111 103.01:355 104.02:118 105:3255 105.94:202 110.01:531 116.07:1180 117.03:2821 118.01:459 118.98:343 120.92:146 126.03:550 128.96001:71 130.07001:83 131.05:1114 132.06:178 133.97…	51.4337	20.7276	138.677	3235.16	122.397	105.312	56.9495	19.8258	58.7482	32.0917	71.7034	415.719	40.757	67.455	44.6249	69.1626	5017.72	242.456	4384.09	1.98258	25.7168	1131.52
25	6.111	354870	71.0925	Unknown	0.25	null	null	null	null	null	null	4	FALSE	FALSE		FALSE	FALSE	null	null	null	null	null	null	null	27.98	220214_006	27.05:8 28:209 31:43 39.04:478 39.99:144 41.05:2852 42.09:593 43.08:50 44.02:108 45.02:1726 46.01:41 49.99:35 55.07:2037 56.05:1132 57.08:1921 65.14:325 66.96:742 68.06:340 69.06:1625 70.05:1696 71.09:3825 72.06:285 73.06:6040 74.03:512 75.96:42 79.96:47 81.93:237 83.04:962 84.07:1493 85.08:1592 86.07:120 87:54 92.9:107 95.02:2 97.99:418 99.07:1526 99.91:170 103:309 103.92:117 104.95:287 109.02:6…	11.2222	2727.11	2743.7	8077.32	8573.98	5955.06	5464.32	5927.83	5031.47	5666.28	4744.06	5906.17	7249.75	5721.64	6918.54	6836.04	5315.56	7457.89	4970.04	1.12222	5.6111	4516.05
26	6.13	357601	299.082	Phosphate	0.6	8.482	356799	H3O4P	Non-metal phosphates	NBIIXXVUZAFLBC-UHFFFAOYSA-N	OP(O)(O)=O	340	FALSE	FALSE		FALSE	FALSE	95.2	0	98.1	93.3	89.5	95.6	100	5586.17	220214_012	15.07:203 27.05:228 29.06:581 30.04:78 31.02:472 41.06:549 42.06:937 43.06:6611 44.07:4926 45.07:32277 46.08:2270 47.05:2020 52.08:186 53.04:160 53.98:102 55.06:742 56.08:120 57.08:4073 58.07:694 59.06:8745 60.01:401 61.05:3401 61.95:48 62.95:455 65.1:309 66.08:1438 66.81:48 68:1 70.07:801 71.09:5217 72.17:6186 73.07:201260 74.08:17532 75.05:11426 76:49 77.02:5035 78.02:261 79.04:452 79.94:161 81…	11.1544	11.1544	111.544	4486.18	359661	603464	629533	742651	713032	664952	653962	313783	634134	682360	664232	645610	157528	293954	74791.3	11.1544	0	1532.57
27	6.142	359315	281.045	Unknown	0.1	null	null	null	null	null	null	4	FALSE	FALSE		FALSE	FALSE	null	null	null	null	null	null	null	21.43	220214_003	17.06:2 36:0 36.99:1 40:0 41.02:148 42.03:87 43.01:820 43.98:59 44.97:160 47.96:0 53.98:1 55.03:95 56.03:108 57.05:1279 60.93:34 63.98:0 71.06:1408 72:155 73.03:1164 77.01:84 84.04:131 85.08:1815 86.03:34 87.04:167 92.95:0 96.05:296 99.05:504 102.96:97 104.86:1 106.99:77 113:210 116.97:90 118.96:108 124.93:189 125.99:98 127:247 131.03:311 132.08:137 133.01:360 134.96001:358 139.92:127 148.99:166 …	268.567	2859.44	2509.31	123.327	67.4418	19.645	144.886	205.756	68.3826	68.3651	171.732	82.1655	85.5657	160.188	118.758	146.633	98.4527	1.9645	201.812	1.9645	134.284	1830.69
28	6.155	361257	299.083	phosphate	0.15	6.025	361492	H3O4P	Non-metal phosphates	NBIIXXVUZAFLBC-UHFFFAOYSA-N	OP(O)(O)=O	340	FALSE	FALSE		FALSE	FALSE	92	96.7	99.7	86.9	88.2	83.4	90.3	4355.01	220214_006	15.11:141 29.05:285 30.98:142 43.05:3220 44.06:3546 45.05:24095 46.05:1397 47.03:1465 54.02:118 55.06:167 56.04:176 57.05:1334 58.08:961 59.04:2586 60:233 61.04:2162 62.09:154 63.03:406 65.05:60 67.94:37 70.05:241 71.08:1374 72.12:4116 73.07:180899 74.07:14659 75.05:11947 76.03:617 77.03:4484 78:65 79.04:192 80.92:89 81.97:72 83.01:146 85.09:1740 86.04:121 87:1378 89.01:1144 89.87:237 90.94:1333 …	11762.3	11762.3	11762.3	117622	554653	687693	707169	829018	793948	743950	727141	362122	718280	785339	763849	731324	432524	351781	220349	11762.3	0	39207.5
29	6.225	371814	256.1	Unknown	0.2	null	null	null	null	null	null	4	FALSE	FALSE		FALSE	FALSE	null	null	null	null	null	null	null	74.15	220214_007	28.04:35 31:93 40.09:23 42.06:743 44.02:271 45.03:598 46.02:71 46.99:144 54.08:274 58.04:717 59.03:4 59.98:242 61.01:178 68.07:2144 69.06:27 71.09:358 72.09:38 73.05:4534 74.05:881 75.03:136 77:873 77.97:184 80.06:345 81.06:51 82.08:22 83.09:16510 84.09:59 87:60 87.98:134 92.95:150 93.99:36 95.05:975 97.07:82 99.08:138 100.04:187 101.04:1378 101.96:55 103:455 106.99:4205 108:229 109.01:226 110.09…	58.1871	58.1871	58.1871	836.346	5683.32	5633.79	5493.91	4477.24	5554.22	5714	4814.46	6979.68	6555.25	6536.52	7029.17	5649.6	914.535	7093.34	581.871	58.1871	0	278.782
30	6.238	373844	69.0721	D-CAMPHOLYLMETHANE; EI-B; MS	0.9	-1	375698	C11H20O	Monocyclic monoterpenoids	RUPLXQJJFFMCOX-UHFFFAOYNA-N	CC(=O)C(C)(C1)C(C)(C)C(C)C1	340	FALSE	FALSE		FALSE	FALSE	80.9	null	92.5	73.1	60.9	80.6	95	43.45	220214_012	27.06:1336 28.03:188 29.06:1988 39.06:2903 40.07:369 41.07:9187 42.08:1991 43.08:11767 44.04:235 50.02:90 50.98:210 52.02:138 53.05:2065 54.09:573 55.08:15627 56.08:4279 57.07:6694 58.06:161 59.96:158 62.91:270 65.01:725 65.97:77 67.07:3415 68.08:2006 69.07:31213 70.09:9873 71.09:1106 72.11:277 75.04:781 75.94:77 77:1775 77.96:406 79.03:1102 80.03:155 81.03:1631 82.09:2301 83.08:18110 84.09:15262…	84.2665	5574.24	6529.12	11876.4	18286.3	22203.3	20965.5	22946.9	27040	21652.3	24919.8	16757.1	25123.3	22289.1	24258.4	25700.5	16071.3	22938.6	13755.7	8.42665	42.1332	7993.24
31	6.277	379816	119.01	o-toluic acid	0.35	6.37	382187	C8H8O2	Benzoic acids	ZWLPBLYKEWSWPD-UHFFFAOYSA-N	CC1=CC=CC=C1C(O)=O	440	FALSE	FALSE		FALSE	FALSE	83.1	98.6	96.8	74	71.6	86.6	56	26.34	220214_006	27.08:17 30.95:39 39.02:62 41.07:20 50.01:25 50.98:155 53:15 57.08:135 63.04:188 63.95:60 65.05:812 67.05:39 68.02:1 69.06:0 78.98:48 82.09:47 83.07:203 85.1:320 86.07:16 88.99:368 90.01:609 91.03:2361 91.93:114 94.99:3 97.05:50 98.07:84 99.1:2860 100.06:61 111.1:80 113.12:40 114.1:114 118.03:1333 119.01:5246 126.1:180 127.13:206 128.11999:96 149.05:1911 150.03999:214 155.13001:388 156.06:124 169…	2.01712	25.9405	20.1712	270.908	6864.27	8211.84	5954.77	16786.5	9203.07	9999.47	864.632	519.836	411.918	637.513	489.532	197.129	11407.6	12960.1	2038.34	2.01712	0	105.673
32	6.279	380136	71.0875	Unknown	0.55	null	null	null	null	null	null	4	FALSE	FALSE		FALSE	FALSE	null	null	null	null	null	null	null	25.92	220214_003	27.02:451 29.07:98 40.03:304 41.06:3393 42.04:1063 43.08:8270 44.01:139 44.99:80 54.08:113 55.06:2742 56.05:1548 57.08:9425 58.02:364 59.07:25 60.03:111 60.94:9 64.97:330 66.03:48 67.03:540 68.04:312 69.08:521 70.08:2338 71.08:10560 72.07:699 73.04:1150 74.01:107 81.02:92 82.02:245 84.08:2930 85.09:11455 86.04:765 87:1 88.91:125 91.01:242 95.04:140 96.05:421 98.05:631 99.12:1504 100.11:176 102.89…	123.434	4756.74	5582.31	12254.9	12335.7	15484.8	14726.5	13001.8	15342.6	13757	13326.8	13323.6	13877.7	14683.9	16334.3	14647.1	10655.1	12726.9	11315.2	12.3434	61.7171	7531.32
33	6.304	384184	215.105	Unknown	0.35	null	null	null	null	null	null	4	FALSE	FALSE		FALSE	FALSE	null	null	null	null	null	null	null	100.46	220214_006	27.02:378 28.03:100 29.04:433 30.96:75 39.02:317 39.99:73 41.06:1602 42.03:367 43.07:4213 49.96:86 50.97:88 52.01:6 54.06:58 56.06:689 57.06:8391 58.06:0 62.88:153 65.02:515 70.07:889 71.08:11896 76:7 80.02:46 85.09:7631 86.03:848 89.97:329 91.01:1056 92.96:0 98.1:346 99.07:2455 100.02:1784 112.02:30 113.09:2199 114.06:293 117.97:623 118.99:2114 120.94:1 121.94:1 126.01:285 127.07:1814 128.03:248…	4.26679	4.26679	4.26679	904.843	7597.94	95.4085	42.6679	1522.66	3043.38	9329.57	4816.05	1160.38	4173.75	4958.66	5568.5	2736.16	270.94	14109.2	1885	4.26679	0	301.614
34	6.311	385252	215.11	Unknown	0.2	null	null	null	null	null	null	4	FALSE	FALSE		FALSE	FALSE	null	null	null	null	null	null	null	56.03	220214_012	27.08:73 28.02:65 29.02:179 40.03:23 41.07:202 42.04:352 43.06:849 44.03:443 45.03:1525 45.99:109 46.95:72 49.91:16 52:59 53.99:9 57.07:1498 58.03:603 59.03:743 60.01:222 60.97:195 62.95:151 65.02:92 66.07:21 71.08:1717 72.02:1136 73.05:10556 74.02:912 75.04:447 75.98:121 76.99:678 77.99:101 79.02:193 82.09:134 84.07:138 85.09:1523 86.05:421 87.02:316 87.98:0 88.97:193 90.97:326 92.89:163 94.98:1…	4.26679	4.26679	4.26679	139.992	7597.94	95.4085	42.6679	1522.66	3043.38	9329.57	4816.05	1160.38	4173.75	4958.66	5568.5	2736.16	270.94	14109.2	2094.57	4.26679	0	46.6641
35	6.413	401949	133.037	Unknown	0.65	null	null	null	null	null	null	4	FALSE	FALSE		FALSE	FALSE	null	null	null	null	null	null	null	70.36	220214_007	27:269 29.04:79 39:312 41.04:1 50.04:234 50.98:441 51.94:133 53.01:55 54.99:1 55.98:0 57.06:0 59.03:167 60.99:111 62.01:162 62.97:600 64.01:124 65:503 66.04:83 70.07:1 75.02:348 76.02:247 77.03:1555 78.05:693 79.03:1178 80.05:114 84.04:0 85.03:0 85.98:0 88.99:330 89.95:174 91.03:1193 91.95:341 92.86:77 93.91:169 95.02:93 97:112 97.97:0 100.96:121 102.01:262 103:412 103.98:96 105.03:1622 106.07:16…	8.30618	164.404	97.8157	1073.56	8919.03	10333.7	8664	10048.5	12334.3	7620.01	8449.51	7607.98	11242.9	9425.59	11478.4	8857.48	9250.61	7573.14	7066.99	0.830618	4.15309	445.259
36	6.466	410996	134.03	Unknown	0.1	null	null	null	null	null	null	4	FALSE	FALSE		FALSE	FALSE	null	null	null	null	null	null	null	43.54	220214_003	26.01:1 27.04:198 29.05:136 38.08:11 39.03:195 39.98:80 41.94:85 48.99:1 50:196 51.01:515 52.02:1 52.98:114 55.07:81 56.02:0 58.08:8 60.92:30 62.03:208 63:420 63.96:141 65.04:314 66.03:150 66.99:70 69.04:1 70.02:0 73.04:196 74.02:243 74.99:192 76.02:224 77.02:2214 78.02:741 79.03:1 80.02:144 82.99:1 84.02:1 89.04:319 90.04:300 91.01:647 92.01:154 92.97:135 93.97:78 94.97:67 96:1 97:1 100.97:78 10…	89.0113	5508.94	6298.52	3032.39	172.75	11.8115	65.7175	25.2957	20.7559	92.2368	59.8238	17.3611	57.5271	40.5228	38.5692	12.0515	21.2408	14.8141	66.9347	1.18115	44.5056	4946.62
37	6.617	437156	103.03	Unknown	0.15	null	null	null	null	null	null	4	FALSE	FALSE		FALSE	FALSE	null	null	null	null	null	null	null	21.89	220214_018	27.04:174 28.04:219 29.06:752 29.98:70 31.04:190 39.04:132 41.04:1256 42.06:0 44.03:344 45.04:2592 46.01:185 46.98:327 49.92:31 55.12:0 56.06:1649 57.07:3230 58.02:689 59.04:922 59.93:230 61.01:359 72.05:706 73.05:12794 74.04:1067 75.05:4870 76:318 80.05:537 85.07:933 85.98:440 86.98:362 88.04:424 89:521 89.9:22 90.95:123 100.1:1655 101.04:1577 102.02:1031 103.03:4106 104.01:566 105.01:508 105.98…	1.80439	164.134	78.8743	498.221	43.7865	26.1977	50.5367	41.0333	32.3307	24.9051	18.0439	28.7785	64.9963	77.8079	27.6765	37.5625	4192.83	7186.85	7647.28	1.80439	0	247.077
38	6.656	444188	110.003	Unknown	0.3	null	null	null	null	null	null	4	FALSE	FALSE		FALSE	FALSE	null	null	null	null	null	null	null	39.65	220214_007	27.05:0 28.01:61 39.01:1 42.05:628 44.04:20 45.04:322 45.96:35 46.96:110 58.01:187 59.02:139 59.98:1 61.02:1 67.96:205 69.03:261 71.09:0 73.05:0 74.05:204 75.03:507 75.97:83 76.99:494 78.04:105 79.04:1 80.03:23 81.01:0 82.08:581 86.02:0 87.08:15 88.98:33 90.97:72 92.88:122 95.01:80 96.07:79 97.02:0 98.05:146 99.04:0 100.98:394 102.01:10 103:379 103.89:92 104.98:37 105.94:14 106.95:154 108.04:153 …	1.00252	10.0252	74.7411	648.261	1317.52	3146.12	2911.43	3358.21	4006.64	3973.77	4098.95	3409.32	4439.07	4597.86	4361.75	4174.77	3617.23	3651.71	3583.05	1.00252	0	244.343
39	6.676	447839	110.007	Unknown	0.4	null	null	null	null	null	null	4	FALSE	FALSE		FALSE	FALSE	null	null	null	null	null	null	null	43.64	220214_006	42.06:295 45.03:226 50.92:96 58.03:345 59.03:22 59.96:18 60.97:115 62.98:156 65.04:195 68.03:382 75.95:105 77.02:677 78.01:89 79.04:250 79.94:25 82.08:65 87.9:50 89.02:135 89.9:12 90.98:242 92:85 92.93:84 94:126 96:1 98:6 100.99:189 102.99:463 103.98:138 104.94:143 106.89:6 110:2608 114.11:43 116:376 116.99:166 117.98:45 119.97:207 120.96:249 128.03999:162 128.98:55 130.02:80 132.07001:649 134:55…	7.37943	73.7943	85.5536	3439.21	3169.03	1653.12	2911.43	3361.71	4155.58	3913.77	4231.2	3517.38	4439.07	4597.86	4426.75	4219.65	1009.77	3675.71	911.412	7.37943	0	1199.52
40	6.768	464500	71.0825	Unknown	0.4	null	null	null	null	null	null	4	FALSE	FALSE		FALSE	FALSE	null	null	null	null	null	null	null	8.81	220214_007	27.07:278 28.01:114 29.07:385 39.01:163 39.97:84 41.05:1492 42.05:341 43.07:3676 44.04:100 45.97:59 49.92:17 51:115 52.99:163 53.98:0 55.06:1114 56.04:597 57.06:4049 58.04:221 63.02:50 65.01:165 66.03:108 66.99:364 68.06:181 69.06:1120 70.07:1806 71.09:7176 72.06:387 77.01:293 78.01:61 79.03:233 80.05:28 81.01:5 84.08:707 85.09:4645 86.04:351 87.03:38 88.95:75 91.01:310 91.96:21 93.95:80 98.07:47…	77.6484	2389.88	2486.35	5568.02	4609.11	4813.43	5996.98	6218.82	6999.15	6174.51	5334.67	3674.53	8397.73	5272.56	7362.47	5413.89	3416.54	6399.75	4631.31	7.76484	38.8242	3481.42
41	6.777	466098	85.1033	Unknown	0.3	null	null	null	null	null	null	4	FALSE	FALSE		FALSE	FALSE	null	null	null	null	null	null	null	7.1	220214_003	35.93:48 41.03:100 42.04:90 43.07:949 43.96:123 56.01:66 57.07:1403 59.04:139 59.93:2 68.03:21 70.07:565 71.08:2297 72.06:178 84.05:79 85.07:1778 86.06:115 97.96:103 99.06:697 100:74 104.95:16 113.14:713 114.08:38 114.92:7 127.1:222 128.02:29 132.94:164 133.86:10 141.09:78 154.09:124 155.13001:556 169.14:46 176.98:87 205.21001:38 208:8 221.11:77 248.86:54 268.95999:81 281.03:1 282.09:2 284.14999:…	31.924	2076.42	2249.09	4568.96	5331.58	5402.4	5890.01	4285.9	5497.98	4855.22	5781.44	4058.58	7444.19	5331.48	5599.53	5960.74	4771.33	5635.54	4138.69	3.1924	15.962	2964.82
42	6.789	468235	133.043	Unknown	0.6	null	null	null	null	null	null	4	FALSE	FALSE		FALSE	FALSE	null	null	null	null	null	null	null	169.71	220214_007	27.04:573 29.05:979 39.06:598 40.04:130 41.06:1501 42.03:159 43.06:2658 44.02:154 45.03:501 45.93:25 47.01:283 50.02:127 51.05:512 52.01:101 52.97:490 54.09:78 55.03:1928 56.04:441 57.06:4072 58.05:211 58.99:191 60.06:23 60.93:147 61.94:94 63:636 63.93:212 65.02:946 66.07:123 67.02:379 68.04:163 69.03:1237 70.07:207 71.09:4658 72.11:304 73.05:6113 74.04:567 75.03:2336 75.99:316 77.03:2534 78.05:8…	165.16	6019.91	16748.4	18906.6	16990.7	16440.7	17343.7	18075.8	20685.8	16525.2	19009.9	16170	19399.7	20070.6	22152.6	21173.6	10713	17709.1	10868.1	16.516	82.58	13891.6
43	6.803	470910	223.126	Unknown	0.5	null	null	null	null	null	null	4	FALSE	FALSE		FALSE	FALSE	null	null	null	null	null	null	null	211.28	220214_008	26.99:450 28.03:28 29.08:951 39.01:540 40.07:216 41.05:1980 42.03:171 43.05:3586 43.99:113 45.02:300 46.98:242 49.99:64 51.01:15 52.03:126 52.97:378 55.02:2123 56.02:648 57.08:4760 59.04:345 60.07:42 60.92:146 62:21 62.99:21 65.02:208 66:61 67.03:382 68.03:348 69.05:2043 70.02:1190 71.09:5888 72.07:483 73.05:6271 74.04:409 75.05:2275 76.03:261 77.03:272 78.04:139 79.04:456 79.98:34 80.9:191 81.91…	7.6742	7.6742	76.742	22764.8	26560.8	21330.3	22901.6	21624.6	27646.2	23669.3	27082.1	19967.2	26886.8	24595.6	32038	30234.3	15256.2	25188.3	13714.9	7.6742	0	7613.83
44	6.807	471558	133.04	Unknown	0.25	null	null	null	null	null	null	4	FALSE	FALSE		FALSE	FALSE	null	null	null	null	null	null	null	104.09	220214_003	27.05:289 28.04:20 29.02:403 39.03:228 39.98:92 41.05:65 43.05:1 51.04:241 52:136 53.06:168 55.06:189 57.05:62 61.95:47 63.03:339 63.98:18 65.01:650 66.05:96 67.02:103 67.98:0 72.06:55 75.98:185 76.99:1419 78:528 79.01:183 79.94:88 81:12 85.09:896 85.95:142 86.98:19 89.01:547 89.98:207 91.05:1711 92.04:823 93.04:199 93.95:424 94.98:43 99.08:123 100.95:47 101.94:281 103.02:1222 103.99:281 105.07:2…	109.973	11746.1	16748.2	18906.6	16469.3	6598.6	7025.09	9088.42	10914.4	16543.6	19050.9	16204	18583.1	20239.6	22177.8	21173.6	3023.13	17824.4	3444.81	10.9973	54.9863	15800.3
45	6.866	482400	121.025	Unknown	0.4	null	null	null	null	null	null	4	FALSE	FALSE		FALSE	FALSE	null	null	null	null	null	null	null	2261.22	220214_007	26.08:594 27.07:3666 28.03:626 29.08:5190 29.99:292 30.95:145 36.99:229 38.04:1244 39.06:5183 40.08:353 41.06:1694 42.05:331 43.08:2520 44.04:12 45.03:218 45.98:9 49.03:38 50.04:3095 51.06:1391 51.98:455 53.05:2129 54.04:383 55.07:3073 56.08:789 57.08:2779 58.05:51 59:53 60.05:82 60.95:341 62.01:1907 63.03:7757 64.03:5811 65.04:22294 66.03:2632 67.04:1331 68.08:388 69.07:6149 70.08:1435 71.09:298…	23.3365	45539.5	67669.1	50099	77224.5	176244	171282	164844	183456	128474	167666	130690	196678	174672	206128	173845	128532	141677	120395	2.33365	11.6683	54435.9
46	6.886	486082	121.022	PROPYL PARA HYDROXY BENZOATE; EI-B; MS	0.5	-1	488152	C10H12O3	p-Hydroxybenzoic acid alkyl esters	QELSKZZBTMNZEB-UHFFFAOYSA-N	CCCOC(=O)c(c1)ccc(O)c1	440	FALSE	FALSE		FALSE	FALSE	79.7	null	93.8	70.3	45.8	92.1	100	1567.01	220214_006	15.04:75 26.09:542 27.07:2965 28.06:525 29.08:4017 30.01:251 37.04:162 38.03:866 39.05:4159 40.05:197 41.05:1313 42.06:140 43.08:1018 45.02:227 46.02:6 49.01:127 50.03:2361 51.06:999 52.08:240 53.03:1723 54.05:118 55.06:1867 56.08:385 57.08:1235 60.04:135 60.98:286 62.02:1653 63.03:6536 64.05:5219 65.04:18095 66.01:2217 67.04:822 68.08:261 69.08:5070 70.08:535 74.05:1363 75.01:641 76.04:3784 77.0…	40.8257	168242	143769	141172	148229	74660.2	77804.2	107817	185483	121245	169767	133754	196488	167298	196129	162344	21001.4	142322	20646.5	4.08257	20.4129	151061
47	6.892	487178	71.0892	Unknown	0.65	null	null	null	null	null	null	4	FALSE	FALSE		FALSE	FALSE	null	null	null	null	null	null	null	22.89	220214_004	26.03:3 27.05:236 29.08:443 38.02:13 39.04:401 40.05:248 41.06:2425 42.03:464 43.07:4810 44.02:263 45.99:112 52.02:14 53.04:277 54.09:195 55.07:3556 56.06:922 57.07:6146 58.01:270 59:194 59.92:158 60.99:23 65.06:134 67.01:674 68.04:586 69.08:6537 70.06:2497 71.09:7933 72.05:477 73.99:58 80.04:0 81.03:333 82.04:483 83.05:3732 84.09:1828 85.1:5118 86.05:478 87.04:159 88.02:17 92.03:38 93.03:83 94.0…	3.23336	6944.76	3553.36	17693.9	15264.9	14290.5	14584.4	13860	13927	12891.8	13303.4	10054.7	21490.2	13708.8	15148.5	20144.4	11728	15277.5	10867.5	0.323336	1.61668	9397.33
48	6.988	504979	147.045	Unknown	0.1	null	null	null	null	null	null	4	FALSE	FALSE		FALSE	FALSE	null	null	null	null	null	null	null	5.74	220214_003	43.07:1218 44.94:27 56.1:13 57.07:1530 58.02:50 58.96:155 63.94:0 71.08:2519 72.09:216 73.03:787 74.01:154 85.07:2113 86.02:164 99.06:969 100.06:93 102.99:37 105:179 107.02:38 113.11:882 114.14:132 115:14 116.95:109 121:738 126.03:59 127.08:406 128.05:62 129.08:32 130.89999:159 131.98:105 133.03999:626 137.95:37 141.11:480 142.14999:53 145.01:83 147.03999:4696 148.09:125 149.05:730 150:69 155.100…	58.7866	4798.32	3648.91	554.833	393.55	751.383	265.986	341.852	590.106	109.108	191.673	699.913	370.097	263.962	289.991	194.889	231.964	334.181	308.255	5.87866	29.3933	3000.69
49	7.038	514388	231.086	Unknown	0.4	null	null	null	null	null	null	4	FALSE	FALSE		FALSE	FALSE	null	null	null	null	null	null	null	508.92	220214_007	39.06:105 41.05:229 42.03:258 45.02:141 45.93:23 49.98:34 52.01:17 53.99:287 55.05:413 56.05:854 59.01:357 60.07:13 62.98:141 64.96:69 67:126 68.03:261 69.07:814 70.07:877 81:25 82.04:345 83.06:943 84.1:837 88.97:17 89.92:151 91.94:103 95.04:128 96.05:288 97.09:1480 98.09:693 100.02:163 103.96:1 108.02:31 108.94:44 110.06:116 111.08:773 115.93:121 118.04:7 122.96:92 124.13:93 125.09:293 126.07:94…	391.515	391.515	391.515	9053.48	11174.7	3915.15	8316.25	17030.3	35613.7	49730.1	50085.5	28397	11157.1	32758.7	33746.4	21886.5	5041.02	65542.9	8570.38	391.515	0	3017.82
50	7.062	518892	231.09	Unknown	0.4	null	null	null	null	null	null	4	FALSE	FALSE		FALSE	FALSE	null	null	null	null	null	null	null	811.43	220214_005	28.03:6 29.03:118 30.96:158 39:1 40.01:32 42.01:1 44.05:379 45.04:2552 45.98:134 46.97:134 51.96:22 53:1 53.99:207 55.04:1 56.01:552 58.02:309 59.02:2921 60:246 61.04:195 62.88:14 64:181 66:113 66.96:125 67.98:327 69.05:563 70.05:519 72.03:739 73.05:10024 74.04:1048 75.02:802 75.95:109 76.97:252 78:56 79.03:1 80.98:141 82.1:277 83.08:1163 84.06:602 86.03:930 87.01:117 87.99:382 88.98:189 90.03:36…	33.956	33.956	33.956	61521.9	39654.7	2266.06	4247.72	47129.2	26637.9	46017.5	51888.6	29556.3	23058	30742.9	31390.5	22216.9	339.56	65683.9	412.485	33.956	0	20507.3
51	7.268	557529	187.11	Unknown	0.1	null	null	null	null	null	null	4	FALSE	FALSE		FALSE	FALSE	null	null	null	null	null	null	null	167.93	220214_018	26.99:149 28.03:108 29.07:221 39.03:70 39.97:27 45.03:1 49.99:128 51.02:170 51.98:36 53.04:100 58.96:46 62.99:364 64.09:70 65.05:417 65.91:136 66.98:227 73.06:756 74.03:15 74.98:110 76:233 77:1058 78.04:175 79.03:506 79.95:241 81.09:58 87.06:132 89.03:458 90.03:32 91:1038 92.04:178 93.91:195 95.04:54 97.04:394 100.96:136 101.98:455 102.97:461 104.94:317 105.94:108 106.99:661 107.97:110 111.09:759…	71.1933	711.933	3520.81	3290.3	3530.14	11167.4	10378.7	4870.39	5616.77	5579.06	11736.9	8776.12	6901.02	12288.6	7737.21	13336.7	6068.04	11803.2	6182.32	71.1933	0	2507.68
52	7.288	561352	187.104	Unknown	0.9	null	null	null	null	null	null	4	FALSE	FALSE		FALSE	FALSE	null	null	null	null	null	null	null	181.96	220214_003	26.99:123 29.06:214 34.02:31 38.99:62 43.04:312 43.97:1 51.02:120 51.99:31 53:53 55.01:373 57.06:605 59.99:0 65:59 67.07:197 71.07:1518 72.07:268 73.01:582 75.01:125 77.02:0 79.03:324 80:124 83.07:335 85.06:1236 85.98:119 88.98:236 90.02:71 91.05:748 97:156 99.08:492 101.02:32 102.06:227 103.03:348 104.06:77 105.07:276 106.05:26 107.02:454 113.12:413 114.01:180 115.01:1229 116.01:508 117.01:381 1…	45.6952	5259.56	11199.3	11760.2	12116.3	9617.1	9049.9	13755.9	14596	10411.8	11587.2	8631.88	13487.7	12338.7	14656	13240.7	493.7	10959	456.952	45.6952	0	9406.36
53	7.314	566095	85.09	Unknown	0.45	null	null	null	null	null	null	4	FALSE	FALSE		FALSE	FALSE	null	null	null	null	null	null	null	8.43	220214_007	28.01:15 29.08:554 39.01:323 41.05:1338 42.07:290 43.07:3562 46:78 49.97:113 51.05:110 52.03:142 53.03:117 53.9:148 55.03:1697 56.11:592 57.07:5638 58.05:4 58.99:1 60.97:54 62.95:134 65:172 67.04:306 67.98:243 69.07:2116 70.07:1594 71.09:7053 72.09:341 75.94:38 77:457 77.98:241 79.02:290 80.04:116 82.08:237 83.09:677 84.06:955 85.09:6072 86.12:9 86.93:107 89.03:165 91.02:307 92.96:6 93.98:188 96.…	63.6919	2170.45	1722.68	5556.23	6607.13	5027.14	5207.22	3969.15	6129.94	4401.06	4539.27	3005.6	5131.62	4997.2	4867.25	5317.08	4560.42	5515.2	4175.31	6.36919	31.8459	3149.79
54	7.332	569557	176.103	Unknown	0.15	null	null	null	null	null	null	4	FALSE	FALSE		FALSE	FALSE	null	null	null	null	null	null	null	158.79	220214_018	27.04:1 29.03:39 50:1 50.96:124 51.98:32 58.97:25 62.95:146 64.98:148 66.05:24 74.97:16 75.96:140 77.01:558 77.98:173 79.01:88 87.02:31 88.98:123 91.01:786 92.05:75 92.96:65 93.97:242 100.07:61 101.99:204 102.97:397 103.98:32 104.99:553 105.94:201 106.98:1192 108:165 113.97:36 115:762 115.95:314 116.99:404 117.95:237 119.02:669 120.04:115 120.94:182 127.12:193 128.03999:541 129.02:399 129.92:162 …	66.5225	665.225	3241.96	3329.26	3540.53	11422.8	10244.6	3851.45	4817.11	4164.94	9707.62	7938.31	11426.3	6108.64	5846.82	10748.7	6219.75	10031.5	6071.8	66.5225	0	2412.15
55	7.353	573388	176.109	Unknown	0.75	null	null	null	null	null	null	4	FALSE	FALSE		FALSE	FALSE	null	null	null	null	null	null	null	182	220214_003	27.03:99 29.99:35 34.08:8 44.1:26 50.97:117 59.05:194 59.99:0 65.03:62 74.04:1688 75.04:305 79.05:310 87.01:1261 88.94:149 90.1:151 91.09:690 100.99:159 102.03:187 103.06:382 103.99:193 105.03:286 106.1:87 107.04:1026 108.04:129 114.05:21 115.02:685 116:317 116.99:287 117.95:198 119.01:557 120.99:246 121.99:8 128.11999:517 129.08:0 130.09:194 131.02:762 132:369 133.03999:2290 134.02:300 135.03:61…	273.327	5916.23	8529.5	10262.8	10124.3	11006.4	9169.96	10291.7	11586.5	8854.74	9475.37	7701.49	11426.3	12125.7	12395.7	10515.5	2946.88	10121.2	2733.27	273.327	0	8236.17
56	7.416	585295	71.085	PENTADECANE; EI-B; MS	0.85	-1	589286	C15H32	Alkanes	YCOZIPAWZNQLMR-UHFFFAOYSA-N	CCCCCCCCCCCCCCC	440	FALSE	FALSE		FALSE	FALSE	88.6	null	98	82.4	83.1	78.3	88.4	13.77	220214_006	27.02:293 29.08:727 39.03:400 39.97:137 41.08:3935 42.04:533 43.08:10321 44.07:75 45.04:22 46.99:56 51.01:43 52.98:319 54.04:98 55.08:3772 56.08:1545 57.08:15133 59.03:58 60.97:69 66.05:118 67.02:509 68.12:104 69.07:2936 70.07:2038 71.08:20269 72.08:1049 79.04:9 81.05:172 82.05:177 83.08:390 84.08:2131 85.1:18462 86.06:1089 89.93:156 95.04:119 96.07:51 97.09:149 98.1:560 99.1:8638 100.08:642 110.…	27.3096	4062.82	2488.05	6413.13	6233.52	6671.07	6732.66	6853.72	6440.97	5814.73	6346.22	4611.46	6576.93	6715.19	5466.68	5998.03	6750.32	9190.18	7769.18	2.73096	13.6548	4321.33
57	7.445	590708	69.075	Unknown	0.2	null	null	null	null	null	null	4	FALSE	FALSE		FALSE	FALSE	null	null	null	null	null	null	null	56.31	220214_003	27.02:289 29.06:597 30.05:1224 32.05:479 33.05:297 34.09:2390 39.02:360 40.08:107 41.05:1948 42.04:1686 43.08:5257 44.03:844 45.06:1727 46.07:8242 47.13:486 48.09:1582 49.07:1867 50.11:7924 51.03:165 52.01:36 52.98:369 54.07:129 55.06:3499 56.08:1036 57.07:8008 58.02:1541 59.02:153 60:635 61.07:2058 62.09:6521 63.03:10477 64.07:6596 65.08:4776 66.1:7925 67.04:904 67.94:511 69.08:6964 70.06:2751 7…	31.4898	1636.29	2577.66	15037	14135.6	14909.9	13113	14208.8	15340.4	10833.8	10687.2	9581.58	14356	14845.3	14534.3	13386	8337.79	10922	8289.86	3.14898	15.7449	6416.98
58	7.452	591923	69.0736	1-METHOXYTETRADECANE; EI-B; MS	0.75	-1	592703	C15H32O	Dialkyl ethers	WBALMRMHNRFSSF-UHFFFAOYSA-N	CCCCCCCCCCCCCCOC	340	FALSE	FALSE		FALSE	FALSE	84.8	null	96.7	76.8	75.3	72.7	89.4	26.45	220214_005	27.04:104 28.03:21 29.04:1003 39.02:870 39.99:317 41.08:5477 42.1:1104 43.08:8891 44.03:336 46.02:5 47.01:53 50:48 53.02:873 54.12:256 55.06:12075 56.08:3133 57.07:11150 58.06:494 59.02:62 60:81 60.94:20 63.84:61 64.98:129 65.98:40 67.03:1939 68.12:1319 69.08:23902 70.09:6811 71.1:14876 72.09:1098 74.03:0 79.07:257 80.04:75 81.05:707 82.07:2174 83.08:13767 84.08:7117 85.1:10125 86.09:475 88.02:26…	22.7054	3716.22	5324.43	11113	10621.8	11906	12267.4	10596.1	12120.3	8230.48	9530.91	6794.89	11153.5	11361	10887.3	10410.3	8636.35	6596.01	8287.55	2.27054	11.3527	6717.9
59	7.535	607382	83.0833	dodecanol	0.9	-1	607430	C12H26O	Fatty alcohols	LQZZUXJYWNFBMV-UHFFFAOYSA-N	CCCCCCCCCCCCO	340	FALSE	FALSE		FALSE	FALSE	85.9	null	96.9	78.6	75	81.1	84.4	101.98	220214_010	27.07:841 28.04:239 29.07:2344 39.05:2103 40.02:428 41.08:11983 42.09:2707 43.08:12062 44.06:195 50.98:102 51.99:24 53.06:1461 54.06:2461 55.07:17676 56.07:8366 57.08:15653 65.04:157 67.07:4104 68.08:3428 69.08:16289 70.08:10163 71.09:9989 72.06:294 79.01:242 79.95:77 81.11:2625 82.07:5536 83.09:21094 84.09:8310 85.1:6263 86.08:271 95.12:1197 96.08:3558 97.1:22150 98.09:5471 99.11:1866 100.09:123…	118.018	8751.14	9254.28	21309.4	19101.9	19927.5	19804.2	20722.8	22175.7	17248.3	19071.5	15137.5	17950	21172.7	21596.4	17822	12120.3	16486.8	12692	11.8018	59.0091	13104.9
61	7.612	621537	312.397	Unknown	0.8	null	null	null	null	null	null	4	FALSE	FALSE		FALSE	FALSE	null	null	null	null	null	null	null	1112.27	220214_005	30.07:859 31.03:114 32.02:356 33.07:160 34.11:2229 42.08:556 44.01:611 45.03:2320 46.1:8372 47.08:590 48.07:2743 49.11:965 50.12:9496 51.07:273 52:82 54.06:15 58.03:3028 59.04:668 60.03:1084 61.07:884 62.08:6999 63.11:815 64.13:1166 65.08:394 66.13:4129 72.08:658 73.06:37340 74.06:6011 75.06:3057 76.04:32679 77.04:3458 78.09:4390 79.04:366 80.08:485 82.12:661 86.02:375 86.97:10 88:570 89:335 90.0…	595.216	319.833	134.81	53956.7	61285.5	59435.5	58663.5	61394.2	58361.6	61655.5	63927	43133.6	61947.8	60827.2	60592.7	64139.5	52759.2	60026.3	26245.7	80.0029	337.609	18137.1
63	7.905	674696	71.0814	Unknown	0.8	null	null	null	null	null	null	4	FALSE	FALSE		FALSE	FALSE	null	null	null	null	null	null	null	7.09	220214_005	29.04:66 40.08:43 41.06:820 42.04:358 43.07:4958 44.02:107 45.02:78 45.97:133 46.93:35 50.07:175 52.02:65 52.98:82 55.07:1015 56.06:353 57.08:7531 58.03:390 58.99:0 62.11:153 63.94:82 64.98:105 65.99:96 69.07:3142 70.06:484 71.09:9272 72.04:589 73.04:1 75.03:71 76.03:59 77.04:19 78.03:50 79.01:10 84.09:771 85.08:7709 86.08:370 88.94:60 90.97:46 95.07:210 98.03:393 99.09:3636 100.09:251 102.96:129…	187.153	2377.3	2120.18	4666.98	3723.89	3684.78	3930.9	3134.26	3694.92	2776.48	3283.41	3000.92	3937.49	3398.88	4040.45	2796.26	3114.8	3126.07	3059	18.7153	93.5764	3054.82
64	7.978	687646	69.0667	Unknown	0.3	null	null	null	null	null	null	4	FALSE	FALSE		FALSE	FALSE	null	null	null	null	null	null	null	10.7	220214_007	27.02:129 28.01:57 39:28 41.05:172 43.07:1124 44.05:98 49.98:2 52.01:48 53:225 55.07:1660 58.02:79 67.02:29 69.06:7574 70.08:154 71.08:1610 72.08:347 75.88:165 77.91:95 83.08:3841 84.07:721 85.09:2 86.07:391 86.99:86 95.06:380 97.07:18 106.95:0 109.07:592 110.08:581 111.12:4598 112.1:1541 114.11:178 116.96:59 118.97:0 119.86:0 122.95:157 124:106 125.13:2837 126.08:756 133:246 134.92999:0 135.8999…	110.375	1581.32	1749.19	4763.44	4125.78	1504.28	4407.92	4522.6	4270.27	4091.99	4268.75	930.107	1439.49	4021.68	3732.18	1053.11	1995.68	1617.62	1835.52	11.0375	55.1874	2697.98
65	7.996	690842	83.0783	TRIDECANETHIOL; EI-B; MS	0.75	-1	686786	C13H28S	Alkylthiols	IPBROXKVGHZHJV-UHFFFAOYSA-N	CCCCCCCCCCCCCS	440	FALSE	FALSE		FALSE	FALSE	73	null	72.7	73.1	79.3	69.3	62.3	18.97	220214_014	26.96:85 28.01:76 29.01:524 39.04:202 39.98:136 41.06:1794 42.04:642 43.07:2760 43.98:39 45.01:106 53:257 54:349 55.06:3425 56.06:1677 57.07:2360 58.01:66 59:61 66.08:68 67.06:765 68.03:496 70.08:1614 72.07:277 76.97:159 77.99:32 79.03:117 81.02:527 82.07:1220 83.07:3698 84.06:1228 85.09:222 87.01:174 95.04:269 96.07:650 97.1:3996 98.05:899 99.11:118 100.03:84 104.92:79 109.1:43 110.09:165 111.11…	73.6291	1834.38	1725.31	4161.9	3290.83	3110.67	2905.52	2713.55	3215.58	2693.66	2700.39	2862.39	2644.93	3333.08	2938.91	2586.38	2536.01	2447.29	2096.74	7.36291	36.8146	2573.87
66	8.007	692804	97.09	Unknown	0.15	null	null	null	null	null	null	4	FALSE	FALSE		FALSE	FALSE	null	null	null	null	null	null	null	21.04	220214_010	27.05:49 28:67 29.03:245 39.06:308 41.07:1519 42.06:605 43.07:1035 44.02:128 50.89:31 51.99:127 52.94:197 54.03:395 55.07:1914 56.08:1174 57.09:1600 58.02:214 64.99:31 67.02:636 68.06:447 70.07:1300 73.05:246 74.03:26 75.02:46 76.95:75 77.91:56 78.99:91 79.97:40 80.99:517 82.06:964 83.08:3148 84.06:583 85.09:5055 86.07:166 95.08:179 96.04:784 97.09:4204 98.07:1109 106.93:25 109.04:41 110.11:111 1…	144.096	1755.53	1700.35	3776.07	2857.13	3386.98	3133.1	3296.51	3288.75	3109.95	2881.92	1863.66	2794.76	3087.04	2896.73	2258.66	2010.15	2443.26	1997.99	14.4096	72.0482	2410.65
68	8.103	709685	117.023	palmitic acid	0.75	11.834	710061	C16H32O2	Long-chain fatty acids	IPCSVZSSVZVIGE-UHFFFAOYSA-N	CCCCCCCCCCCCCCCC(O)=O	340	FALSE	FALSE		FALSE	FALSE	86.5	0	97.8	79	73.1	85.6	83.3	36.69	220214_011	27.07:103 29.07:73 39.04:100 41.08:192 42.03:236 43.09:1056 44.01:1 45.02:333 46.98:168 53.04:35 53.98:44 55.07:236 55.99:120 59:78 59.99:66 60.98:330 67.08:188 72.07:238 73.05:6026 74:717 75.05:4519 76.01:304 76.96:186 78.05:66 80.98:227 86.95:35 89.03:199 91:162 92.98:134 95.01:295 98.01:129 99.03:323 100.02:56 100.97:126 102.88:33 104.99:184 107.02:45 109.05:15 114.93:162 116.03:860 117.01:915…	53.4656	28.4516	3.85189	2930.28	4214.45	6821.99	6919.97	6860.55	7189.54	8995.08	10775.2	7084.7	7935.11	9641.43	8197.28	8662.59	7261.37	7839.38	3168.1	90.0908	71.7782	987.529
72	8.332	748971	73.03	Unknown	0.1	null	null	null	null	null	null	4	FALSE	FALSE		FALSE	FALSE	null	null	null	null	null	null	null	9.4	220214_003	27.03:519 28:49 29.07:1081 39.03:575 40:255 41.07:4815 42.06:1090 43.07:6163 44:353 45.04:536 46.08:48 51:31 51.99:54 53.07:393 54.05:571 55.06:5910 56.05:1488 57.07:6058 58.03:363 59.02:359 60.03:6823 61.01:2034 62.02:38 63.02:17 65.04:97 66:35 67.03:1111 68.05:682 69.06:4255 70.06:1300 71.07:4176 72.09:404 73.03:12320 74.02:1270 76.05:9 77.01:98 78:46 79.07:348 80:335 81.04:950 82.06:931 83.07:…	443.383	7011.42	755.545	565.043	692.625	224.138	271.656	358.523	437.718	781.837	769.894	1176.37	227.82	233.983	220.104	157.551	30.1902	67.2406	59.87	11.648	227.515	2777.34
74	8.445	767763	97.0883	PINANE (CIS-2,3-D2); EI-B; MS	0.9	-1	763920		NA	MOSFIJXAXDLOML-UHFFFAOYSA-N	N/A	440	FALSE	FALSE		FALSE	FALSE	82.6	null	98.9	71.8	63.9	78.1	82.8	32.67	220214_020	27.02:70 28.03:12 29.03:380 39.05:288 39.95:33 41.04:1832 42.05:569 43.06:2520 43.98:78 50.95:8 51.99:5 53.03:234 54.05:308 55.06:3211 56.02:1418 57.07:3823 58.03:431 58.93:29 65.98:72 66.98:703 68.04:645 69.07:4116 70.08:1827 71.09:3066 72:131 73.05:92 73.99:2 76.94:39 77.94:49 79.02:90 81.09:622 82.01:1165 83.09:4347 84.04:1581 85.09:2528 86.08:270 93:64 95.02:385 96.03:861 97.09:4117 98.1:890 …	1497.61	3459.86	3217.3	7599.01	6592.14	6459.65	6468.17	5862.3	6218.29	5344.73	5556.05	3786.76	4933.61	5412.04	5120.31	4859.44	3506.23	4378.19	3462.63	149.761	748.806	4758.72
75	8.551	785290	117.013	stearic acid	0.2	13.127	787622	C18H36O2	Long-chain fatty acids	QIQXTHQIDYTFRH-UHFFFAOYSA-N	CCCCCCCCCCCCCCCCCC(O)=O	440	FALSE	FALSE		FALSE	FALSE	81.5	0	86.5	78.1	72.8	84	82.4	18.6	220214_012	29.03:134 40.99:343 41.96:117 43.06:434 43.93:116 45.01:6 46.93:65 49.96:15 50.99:33 51.95:75 55.06:388 56.01:112 57.07:196 58.94:56 60.92:169 67.03:137 69.03:202 70.08:74 72.01:129 73.05:2127 73.98:192 75.02:1582 75.93:226 76.97:119 77.99:23 81.01:157 81.99:75 84.02:6 86:78 88.93:56 90.93:79 95.02:126 98.04:217 99.07:225 102.96:30 104.92:130 106.92:32 108.95:141 110.04:86 112.05:157 113.08:83 11…	696.946	35.6131	35.3097	887.262	1339.23	1868.33	1957.84	2215.33	2313.13	2893.8	3529.68	2387.32	2839.01	3584.84	3009.62	2940.44	1807.81	2781.38	816.582	3.53097	348.473	319.395
83	9.239	892094	481.085	Unknown	0.1	null	null	null	null	null	null	4	FALSE	FALSE		FALSE	FALSE	null	null	null	null	null	null	null	318.98	220214_003	28.03:0 45.02:122 50.01:59 50.93:25 52.98:100 61.03:127 64.92:63 73.05:0 76.04:308 77.04:176 78.03:1 79.02:72 88.96:151 89.97:207 91.02:781 91.94:183 93:123 95.95:6 102.96:392 104.03:139 105.04:528 105.89:49 107.01:81 108.07:20 112.93:52 115.03:221 116.08:17 117:206 118.16:110 119:427 119.98:120 120.99:532 122.03:86 123.01:18 123.99:65 125.91:56 127.07:56 127.94:86 130.02:138 131:241 131.92999:11…	218.718	18496.3	8671.71	335.522	109.495	179.804	169.432	77.286	1.7897	1.7897	1.7897	198.056	1.7897	1.7897	1.7897	1.7897	17.897	1.7897	72.4029	1.7897	109.359	9167.84
88	9.441	921448	481.095	Unknown	0.1	null	null	null	null	null	null	4	FALSE	FALSE		FALSE	FALSE	null	null	null	null	null	null	null	330.93	220214_003	27.98:1 39.03:67 43:237 45.02:228 45.93:98 46.99:207 51.03:83 52.01:22 58.03:23 59.02:411 60.03:36 62.98:223 66.97:97 70.96:134 75.99:220 79.01:178 81.95:159 83.97:162 85.03:312 89.99:258 91.01:329 91.98:248 94:197 94.98:191 95.99:183 97.99:84 98.96:73 100.96:39 102.94:208 104.01:98 104.99:529 105.92:151 106.96:8 107.96:327 110.01:155 112.99:115 114.99:437 115.94:100 116.96:16 119.01:766 119.93:7…	383.722	26284.3	14190.6	857.558	288.686	358.884	348.78	649.903	3.13846	3.13846	308.175	524.247	3.13846	3.13846	3.13846	3.13846	55.7559	31.3846	164.213	3.13846	191.861	13777.5
89	9.485	927721	555.135	Unknown	0.1	null	null	null	null	null	null	4	FALSE	FALSE		FALSE	FALSE	null	null	null	null	null	null	null	337.83	220214_003	50.01:49 51.98:65 57.89:23 60.04:6 65.04:1 72.2:30 74.03:461 80.99:0 82.1:9 83:1 88.95:7 90:100 92:17 98.97:23 100.94:13 105.03:6 113.04:1 114.02:33 115.01:80 117.99:7 121.01:125 124.91:42 129.94:155 130.97:7 133:234 134.02:204 138.96001:15 139.91:2 141.92:23 146:26 147.03999:20 148.07001:581 159.03999:134 159.92999:10 163.92999:0 168.07001:88 170.02:32 172.06:27 175.03999:18 175.96001:143 177.98…	670.063	21131.9	7904.9	663.45	189.26	86.2499	41.1357	139.91	1.12864	1.12864	1.12864	259.25	1.12864	1.12864	1.12864	1.12864	11.2864	1.12864	71.8956	1.12864	335.032	9900.07
94	9.699	957897	555.13	Unknown	0.1	null	null	null	null	null	null	4	FALSE	FALSE		FALSE	FALSE	null	null	null	null	null	null	null	181.71	220214_003	41:39 42.98:0 44.92:303 50.05:37 50.93:49 58.09:71 59.04:256 59.9:75 60.88:61 65.02:68 68.99:54 71.04:89 73.04:6613 74.03:512 75.02:426 76.02:148 77.06:213 78.01:31 82.99:174 83.89:7 86.97:143 88.88:58 91.04:188 92.91:69 96:1 98:55 102.97:85 104.01:21 105:205 105.92:29 107:184 107.94:11 108.94:9 114.95:0 116.06:1 116.91:97 117.89:19 119:583 119.93:71 121.03:380 122.01:59 125.89:72 131.03:259 131.…	450.277	8677.6	5414.08	484.911	137.361	46.6935	128.815	192.232	3.00232	3.00232	202.102	363.353	3.00232	3.00232	3.00232	3.00232	30.0232	3.00232	92.2259	3.00232	225.138	4858.87
98	9.993	997616	74.035	Unknown	0.1	null	null	null	null	null	null	4	FALSE	FALSE		FALSE	FALSE	null	null	null	null	null	null	null	8.12	220214_003	28:174 29.01:328 39:102 41.03:1249 41.98:328 43.06:2479 44:56 51.96:1 53.03:75 54.03:186 55.06:2394 55.97:677 57.08:2611 58:154 59.07:397 59.94:140 67.03:443 68:227 69.06:1929 70.03:519 71.06:1409 74.03:9038 75.04:2391 76.04:163 78.02:112 78.99:41 81.08:488 81.94:271 83.06:1325 84.08:573 85.11:307 87.04:8861 88.04:779 93:61 95.06:337 96.06:77 97.07:1609 98.05:540 99.09:271 99.96:57 101.01:890 102…	235.244	8033.52	2998.37	1385.21	256.096	154.748	97.4141	161.446	71.8324	202.465	55.9925	18.5202	60.5149	73.7129	86.401	13.2758	12.1167	26.3405	14.7968	1.21167	117.622	4139.04
99	10.378	1.04667e+06	487.035	Unknown	0.1	null	null	null	null	null	null	4	FALSE	FALSE		FALSE	FALSE	null	null	null	null	null	null	null	355.69	220214_003	29:10 39.02:7 41.08:94 42:7 43.06:342 44.97:301 49.97:257 50.97:71 52.91:170 55.02:194 56.01:77 57.03:329 57.92:226 59.02:219 61:287 62.94:197 64.95:297 66.92:255 69.05:322 70.03:164 71.07:325 73.05:2233 74.04:1223 75.04:1512 76.01:1879 77.01:850 77.99:178 79:189 81.04:156 82.05:149 83.05:721 84.06:271 85.01:995 85.95:116 87.02:887 88.05:3 89.02:664 90.03:1053 91.03:3337 91.99:443 92.94:223 94.95…	66.3527	2412.52	832.636	10.7548	1.07548	1.07548	1.07548	1.07548	1.07548	1.07548	1.07548	1.07548	1.07548	1.07548	1.07548	1.07548	1.07548	1.07548	1.07548	1.07548	33.1763	1085.3
100	10.399	1.04915e+06	74.035	Unknown	0.15	null	null	null	null	null	null	4	FALSE	FALSE		FALSE	FALSE	null	null	null	null	null	null	null	6.51	220214_003	29.02:144 39.04:119 41.05:522 42.09:170 43.07:969 44.98:4 49.99:14 50.93:28 52.9:81 53.96:64 55.05:1066 56.06:279 57.05:1269 57.96:112 59:277 59.99:12 60.99:2 62.94:47 63.92:1 67.06:192 67.92:69 69.04:879 70.1:228 71.04:692 72.08:132 74.04:3980 75.04:1535 76.04:237 77.99:93 79.02:114 80.07:67 81.05:300 82.04:146 83.06:859 84.08:218 85.02:507 85.93:160 87.03:3623 88.07:424 89:85 90:39 92.98:101 95…	281.547	4094.22	5047.78	3459.78	1431.07	739.096	440.473	300.791	169.717	129.837	164.265	146.04	74.5052	91.1086	91.8136	45.8837	8.44831	223.381	86.1585	0.844831	140.774	4200.59
[truncated: 12 more columns]

## Sheet: FC
Quant mass	Metabolite name	INCHIKEY	Blank	Control	SDS	PFHxS	FHxSA	AmPr-FHxSA	AFFF	Plot
42.065	Unknown	null	0	0	-1.05473	-5.44589	-5.09361	-5.30321	-5.80166
71.0875	Unknown	null	0	0	0.928805	1.39173	1.18205	0.958402	0.912431
113.082	Unknown	null	0	0	1.24123	1.73828	1.86892	1.72408	1.78026
147.054	Unknown	null	0	0	1.22641	2.12537	2.49894	2.71756	2.81753
154.99	Unknown	null	0	0	2.3006	3.24818	3.7032	3.81412	3.86345
154.993	Unknown	null	0	0	2.71875	3.71963	4.17327	4.25601	4.30373
225.065	Unknown	null	0	0	5.13837	5.8807	6.08184	5.3912	4.63714
147.054	Unknown	null	0	0	0.746298	1.27566	1.1201	1.24025	2.10104
69	Unknown	null	0	0	-1.35815	-3.32297	-3.44135	-3.41296	-3.38699
147.057	Unknown	null	0	0	0.734183	1.27489	1.11865	1.2456	2.1254
209.095	Unknown	null	0	0	-1.13275	-10.1076	-10.1076	-10.1076	-10.1076
147.06	Malonic acid	OFOBLEOULBTSOW-UHFFFAOYSA-N	0	0	4.88709	4.89569	4.97285	2.06493	2.41302	1
281.053	Unknown	null	0	0	-0.216822	-0.601346	-0.539735	-0.214977	-0.134799
105.014	Unknown	null	0	0	1.09995	1.39368	1.12303	0.62567	0.678545
147.06	Unknown	null	0	0	0.0214802	0.115005	-3.5361	-3.76894	-7.01975
179.083	Unknown	null	0	0	4.0239	5.04524	5.59861	5.61541	5.67806
36.02	Unknown	null	0	0	-1.41372	-3.41372	-3.41372	-3.41372	-3.41372
79.05	Unknown	null	0	0	-4.3304	-5.93582	-5.361	-5.40431	-5.32492
228.079	Unknown	null	0	0	7.41109	8.42927	9.04945	9.01373	9.10535
228.08	Unknown	null	0	0	0.759922	0.968436	0.205573	-0.56892	-1.08934
147.056	methylmalonic acid	LJDAAXOEMCESSS-UHFFFAOYSA-N	0	0	3.23781	4.28306	4.66557	4.32555	3.65491	1
71.0825	Unknown	null	0	0	0.435956	0.893119	0.878839	0.93779	0.933651
147.055	oxamic acid	SOWBFZRMHSNYGE-UHFFFAOYSA-N	0	0	1.6595	2.33212	2.38242	1.79188	1.06875
154.035	Unknown	null	0	0	4.81949	5.82103	6.41307	6.43473	6.4556
179.035	Unknown	null	0	0	0.0425752	0.0287413	-3.57592	-4.22052	-4.64661
71.0925	Unknown	null	0	0	0.51759	0.738634	0.561426	0.356609	0.277678
299.082	Phosphate	NBIIXXVUZAFLBC-UHFFFAOYSA-N	0	0	6.3044	7.71387	8.43281	8.74369	8.82157
281.045	Unknown	null	0	0	-1.02435	-4.70605	-4.56532	-3.89064	-3.71224
299.083	phosphate	NBIIXXVUZAFLBC-UHFFFAOYSA-N	0	0	2.27688	3.2683	3.78784	3.97781	4.04514
256.1	Unknown	null	0	0	2.78749	3.67317	4.14121	4.03381	4.02643
69.0721	D-CAMPHOLYLMETHANE; EI-B; MS	RUPLXQJJFFMCOX-UHFFFAOYNA-N	0	0	0.613641	1.12681	1.35772	1.46318	1.56503
119.01	o-toluic acid	ZWLPBLYKEWSWPD-UHFFFAOYSA-N	0	0	4.49638	5.59724	6.05179	6.60937	6.65484	1
71.0875	Unknown	null	0	0	0.417316	0.826777	0.913116	0.935527	0.930773
215.105	Unknown	null	0	0	3.21938	3.23475	3.08231	0.862539	2.33508
215.11	Unknown	null	0	0	5.70396	5.72084	5.7028	3.48304	4.95558
133.037	Unknown	null	0	0	2.91723	3.9276	4.38538	4.4426	4.53869
134.03	Unknown	null	0	0	-0.642922	-2.20571	-5.88979	-7.17315	-7.05281
103.03	Unknown	null	0	0	-0.255601	-0.383507	-2.62064	-2.65398	-2.58074
110.003	Unknown	null	0	0	1.477	2.80192	3.33072	3.68314	3.80931
110.007	Unknown	null	0	0	0.895405	1.19896	1.10372	1.13922	1.53507
71.0825	Unknown	null	0	0	0.277965	0.521346	0.56205	0.705305	0.879521
85.1033	Unknown	null	0	0	0.449932	0.782829	0.902286	0.808558	0.817382
133.043	Unknown	null	0	0	0.337137	0.328682	0.284945	0.31545	0.428959
223.126	Unknown	null	0	0	1.11244	1.62867	1.63146	1.52718	1.65931
133.04	Unknown	null	0	0	0.137037	-0.1754	-0.655484	-1.06145	-0.810463
121.025	Unknown	null	0	0	0.255828	0.894424	1.37902	1.64959	1.66976
121.022	propyl p-hydroxy benzoate	QELSKZZBTMNZEB-UHFFFAOYSA-N	0	0	-0.0651581	-0.315909	-0.591798	-0.800019	-0.288266
71.0892	Unknown	null	0	0	0.37309	0.745005	0.646794	0.60013	0.587809
147.045	Unknown	null	0	0	-0.969471	-2.40492	-2.67362	-2.72747	-2.90969
231.086	Unknown	null	0	0	1.0678	1.2954	1.25066	1.5728	2.63165
231.09	Unknown	null	0	0	0.716596	0.748068	-0.415784	-0.199304	0.341055
187.11	Unknown	null	0	0	0.459022	1.25763	1.73693	1.81205	1.47176
187.104	Unknown	null	0	0	0.313807	0.247216	0.125478	0.200342	0.406438
85.09	Unknown	null	0	0	0.555346	0.863323	0.833731	0.587958	0.695838
176.103	Unknown	null	0	0	0.48268	1.33791	1.80052	1.81821	1.38604
176.109	Unknown	null	0	0	0.226887	0.345456	0.29434	0.302291	0.3295
71.085	pentadecane	YCOZIPAWZNQLMR-UHFFFAOYSA-N	0	0	0.22335	0.575414	0.599083	0.643942	0.627461
69.075	Unknown	null	0	0	0.721838	1.19528	1.13089	1.13339	1.14803
69.0736	1-methoxydecane	WBALMRMHNRFSSF-UHFFFAOYSA-N	0	0	0.42508	0.739172	0.787845	0.786779	0.795642
83.0833	dodecanol	LQZZUXJYWNFBMV-UHFFFAOYSA-N	0	0	0.337174	0.618014	0.581568	0.620777	0.673454
312.397	Unknown	null	0	0	1.08438	1.68272	1.72107	1.72195	1.71329
71.0814	Unknown	null	0	0	0.197784	0.397977	0.307242	0.230206	0.231566
69.0667	Unknown	null	0	0	0.394367	0.360767	0.310555	0.366489	0.70571
83.0783	tridecanethiol	IPBROXKVGHZHJV-UHFFFAOYSA-N	0	0	0.249287	0.452103	0.26942	0.17704	0.194274
97.09	Unknown	null	0	0	0.204547	0.470452	0.374775	0.440837	0.426328
117.023	palmitic acid	IPCSVZSSVZVIGE-UHFFFAOYSA-N	0	0	1.2708	2.23706	2.59957	2.79789	2.8234	1
73.03	Unknown	null	0	0	-2.04917	-2.49131	-2.80962	-3.28582	-2.96389
97.0883	pinane	MOSFIJXAXDLOML-UHFFFAOYSA-N	0	0	0.286178	0.532588	0.45134	0.396364	0.377713
117.013	stearic acid	QIQXTHQIDYTFRH-UHFFFAOYSA-N	0	0	1.2391	2.09543	2.4305	2.65653	2.75902	1
481.085	Unknown	null	0	0	-1.59303	-5.46003	-5.90582	-6.01085	-6.79018
481.095	Unknown	null	0	0	-1.43027	-4.77932	-5.37448	-4.92818	-5.36658
555.135	Unknown	null	0	0	-1.76186	-4.98327	-6.55146	-6.79589	-7.34901
555.13	Unknown	null	0	0	-1.27191	-4.44558	-5.54195	-5.30882	-5.49129
74.035	Unknown	null	0	0	-1.42023	-2.78942	-4.61062	-4.90792	-5.23069
487.035	Unknown	null	0	0	-1.94695	-7.9789	-9.9789	-9.9789	-9.9789
74.035	Unknown	null	0	0	-0.342509	-1.16243	-2.27115	-3.08961	-3.79006
	Sarcosine			0	0.363715	-0.0916756	2.24377	0.0250706	-0.515185	1
	Proline			0	0.328449	1.11201	-0.635507	-0.837007	-2.33466	1
	Leucine/Isoleucine			0	0.0414958	-0.241412	-0.233257	-0.0410789	-0.629097	1
	L-ornithine			0	-0.897547	0.036047	0.0495357	-0.715973	1.50409	1
	Aspartic Acid			0	-0.0609466	-0.300571	0.767312	-0.0947611	-0.159643	1
	Lysine			0	-0.582244	-1.2497	-1.8306	-1.2343	-0.816679	1
	Glutamic Acid			0	-0.622944	-0.525577	-4.04203	-3.77399	-2.00489	1
	Methionine			0	-0.369869	0.62672	2.46651	2.62085	1.86727	1
	Histidine			0	-0.753122	-0.23428	-1.12983	-0.497926	-0.484072	1
	Phenylalanine			0	-1.21793	-1.93127	-0.667025	-0.810646	-3.59642	1
	Arginine			0	-0.420152	0.268878	-2.17453	-1.57127	-0.396991	1
	L-citruline			0	0.190203	0.367356	-4.31712	-4.3943	-2.06718	1
	Tyrosine			0	0.347439	1.29818	0.0876212	1.58093	-0.979397	1											Type	Control	SDS	PFHxS	FHxSA	AmPr-FHxSA	AFFF
	393-pos			0	-0.999192	-0.227737	-1.54565	-0.587399	-0.850494												Alanine
																					Sarcosine		0.363715				-0.515185
																					Proline			1.11201	-3.45777		-2.33466
																					Leucine/Isoleucine
																					L-ornithine
																					Aspartic Acid			-0.300571
																					Lysine			-1.2497	-1.51164
																					Glutamic Acid			-0.525577	-3.6915	-3.77399	-2.00489
																					Methionine
																					Histidine		-0.753122		-1.12983		-0.484072
																					Phenylalanine
																					Arginine				-1.61885	-1.57127
																					L-citruline				-4.31712	-4.3943	-2.06718
																					Tyrosine
																					393-pos		-0.999192	-0.227737	-0.963065	-0.587399

## Sheet: pvalue
Quant mass	Metabolite name	INCHIKEY	Blank	Control	SDS	PFHxS	FHxSA	AmPr-FHxSA	AFFF
42.065	Unknown	null			0.125587	0.120907	0.124526	0.119798	0.13599
71.0875	Unknown	null			0.263245	0.378227	0.509971	0.153844	0.461675
113.082	Unknown	null			0.0633361	0.0883894	0.33167	0.185407	0.856827
147.054	Unknown	null			0.0213762	0.00314618	0.194798	0.00143093	0.467696
154.99	Unknown	null			0.000127574	0.000441636	1.01419e-05	1.54211e-05	0.143954
154.993	Unknown	null			0.000133234	0.000593251	9.35433e-06	8.4607e-06	0.0828858
225.065	Unknown	null			0.0350593	0.000295332	0.0628888	0.0331872	0.28914
147.054	Unknown	null			0.29868	0.0771202	0.18463	0.000591568	0.216617
69	Unknown	null			0.157583	0.161332	0.16334	0.172816	0.16416
147.057	Unknown	null			0.302113	0.0765586	0.184377	0.000574341	0.0236616
209.095	Unknown	null			0.11925	0.11925	0.11925	0.11925	0.119991
147.06	Malonic acid	OFOBLEOULBTSOW-UHFFFAOYSA-N			0.337534	0.000883701	0.00193673	0.00100735	0.00604206
281.053	Unknown	null			0.188712	0.824552	0.337145	0.308401	0.000900302
105.014	Unknown	null			0.362033	0.580411	0.601486	0.537226	0.693483
147.06	Unknown	null			0.412971	0.376616	0.379671	0.375458	0.377233
179.083	Unknown	null			8.93444e-06	5.76575e-05	0.00156482	3.4172e-05	0.0258973
36.02	Unknown	null			0.16977	0.16977	0.16977	0.16977	0.16977
79.05	Unknown	null			0.35659	0.357745	0.359997	0.35908	0.350962
228.079	Unknown	null			3.78464e-06	0.000900344	7.14689e-06	2.56895e-07	0.374591
228.08	Unknown	null			0.896309	0.567546	0.449118	0.478857	0.126064
147.056	methylmalonic acid	LJDAAXOEMCESSS-UHFFFAOYSA-N			0.00140541	0.00102589	0.292519	0.00541753	0.724704
71.0825	Unknown	null			0.0972691	0.0651759	0.124493	0.0297447	0.408732
147.055	oxamic acid	SOWBFZRMHSNYGE-UHFFFAOYSA-N			0.0331611	0.550645	0.939433	0.997653	0.407918
154.035	Unknown	null			3.45532e-06	3.87164e-07	1.65555e-07	2.22887e-06	0.381081
179.035	Unknown	null			0.380443	0.357029	0.418036	0.366337	0.318559
71.0925	Unknown	null			0.348617	0.599312	0.492446	0.33912	0.511544
299.082	Phosphate	NBIIXXVUZAFLBC-UHFFFAOYSA-N			0.00352809	6.37883e-06	0.00846519	4.09207e-07	0.0529496
281.045	Unknown	null			0.111221	0.116921	0.116541	0.120947	0.115077
299.083	phosphate	NBIIXXVUZAFLBC-UHFFFAOYSA-N			0.000534858	6.65929e-05	0.0113932	5.06293e-05	0.015563
256.1	Unknown	null			3.75568e-05	0.000455272	0.00123276	0.000222243	0.29864
69.0721	D-CAMPHOLYLMETHANE; EI-B; MS	RUPLXQJJFFMCOX-UHFFFAOYNA-N			0.00537194	0.00336161	0.0134733	0.00184736	0.0470635
119.01	o-toluic acid	ZWLPBLYKEWSWPD-UHFFFAOYSA-N			0.000474105	0.0078223	0.0365709	0.0940318	0.0634095
71.0875	Unknown	null			0.0599424	0.0581572	0.0659999	0.0343735	0.175125
215.105	Unknown	null			0.419118	0.146772	0.0575668	0.010689	0.30746
215.11	Unknown	null			0.370651	0.127661	0.0417128	0.00711905	0.278253
133.037	Unknown	null			0.00012833	0.00239025	0.00162967	0.000378785	0.000504313
134.03	Unknown	null			0.00783255	0.00760032	0.00758902	0.00750861	0.00753252
103.03	Unknown	null			0.181758	0.16949	0.178525	0.196731	0.00502592
110.003	Unknown	null			0.0220737	0.000269116	0.000509937	6.33222e-05	7.80381e-05
110.007	Unknown	null			0.319577	0.0846241	0.068158	0.0460439	0.667738
71.0825	Unknown	null			0.216038	0.0504213	0.251508	0.110937	0.380855
85.1033	Unknown	null			0.0351076	0.0942687	0.0916126	0.0318242	0.108126
133.043	Unknown	null			0.489804	0.337285	0.354641	0.146802	0.871324
223.126	Unknown	null			0.107579	0.098339	0.0981876	0.0540056	0.281149
133.04	Unknown	null			0.209024	0.306244	0.403035	0.069648	0.220293
121.025	Unknown	null			0.0570983	0.00395103	0.00547013	0.000489307	0.00116711
121.022	propyl p-hydroxy benzoate	QELSKZZBTMNZEB-UHFFFAOYSA-N			0.117187	0.639693	0.481138	0.150131	0.0961111
71.0892	Unknown	null			0.281298	0.385404	0.366214	0.212996	0.510361
147.045	Unknown	null			0.118269	0.105813	0.113204	0.0957518	0.0993741
231.086	Unknown	null			0.274696	0.035666	0.0840421	0.00537301	0.30841
231.09	Unknown	null			0.839729	0.418909	0.55577	0.732646	0.959505
187.11	Unknown	null			0.0864953	0.0378835	0.0165669	0.01134	0.0582655
187.104	Unknown	null			0.727121	0.2233	0.507181	0.140892	0.252235
85.09	Unknown	null			0.132943	0.289024	0.475011	0.191644	0.277376
176.103	Unknown	null			0.0830246	0.112182	0.00547239	0.0469186	0.0323611
176.109	Unknown	null			0.245274	0.248853	0.477686	0.06883	0.338996
71.085	pentadecane	YCOZIPAWZNQLMR-UHFFFAOYSA-N			0.125487	0.157503	0.305673	0.21983	0.0558671
69.075	Unknown	null			0.154034	0.194592	0.323345	0.145305	0.56411
69.0736	1-methoxydecane	WBALMRMHNRFSSF-UHFFFAOYSA-N			0.101214	0.225813	0.397699	0.139257	0.655643
83.0833	dodecanol	LQZZUXJYWNFBMV-UHFFFAOYSA-N			0.188825	0.186239	0.372591	0.172451	0.885919
312.397	Unknown	null			0.0808019	0.0776987	0.116072	0.0715232	0.243591
71.0814	Unknown	null			0.422944	0.871411	0.701537	0.707451	0.958222
69.0667	Unknown	null			0.664645	0.199928	0.757178	0.873492	0.444162
83.0783	tridecanethiol	IPBROXKVGHZHJV-UHFFFAOYSA-N			0.546123	0.730422	0.848877	0.669277	0.80384
97.09	Unknown	null			0.364638	0.297185	0.898498	0.667394	0.728399
117.023	palmitic acid	IPCSVZSSVZVIGE-UHFFFAOYSA-N			0.0190798	0.00471019	0.00676982	0.00178028	0.0443253
73.03	Unknown	null			0.324801	0.348476	0.390885	0.291143	0.267624
97.0883	pinane	MOSFIJXAXDLOML-UHFFFAOYSA-N			0.286509	0.507605	0.999959	0.807766	0.538364
117.013	stearic acid	QIQXTHQIDYTFRH-UHFFFAOYSA-N			0.0150403	0.00369089	0.00400772	0.00121989	0.0796142
481.085	Unknown	null			0.160996	0.156541	0.157972	0.155663	0.15667
481.095	Unknown	null			0.141056	0.138679	0.139929	0.133921	0.135638
555.135	Unknown	null			0.177501	0.175488	0.176888	0.173892	0.174817
555.13	Unknown	null			0.11658	0.114537	0.121693	0.111045	0.113136
74.035	Unknown	null			0.118511	0.116865	0.110344	0.111159	0.108647
487.035	Unknown	null			0.198762	0.198762	0.198762	0.198762	0.198762
74.035	Unknown	null			0.00367583	0.000997983	0.000916361	0.000868732	0.000923315

## Sheet: sig_fc
Quant mass	Metabolite name	INCHIKEY	Blank	Control	SDS	PFHxS	FHxSA	AmPr-FHxSA	AFFF	Check
42.065	Unknown	null
71.0875	Unknown	null
113.082	Unknown	null
147.054	Unknown	null			1.22641	2.12537		2.71756
154.99	Unknown	null			2.3006	3.24818	3.7032	3.81412
154.993	Unknown	null			2.71875	3.71963	4.17327	4.25601
225.065	Unknown	null			5.13837	5.8807		5.3912
147.054	Unknown	null						1.24025
69	Unknown	null
147.057	Unknown	null						1.2456	2.1254
209.095	Unknown	null
119.01	o-toluic acid	ZWLPBLYKEWSWPD-UHFFFAOYSA-N			4.49638	5.59724	6.05179			1
147.06	malonic acid	OFOBLEOULBTSOW-UHFFFAOYSA-N				4.89569	4.97285	2.06493	2.41302	1
281.053	Unknown	null							-0.134799
105.014	Unknown	null
147.06	Unknown	null
179.083	Unknown	null			4.0239	5.04524	5.59861	5.61541	5.67806
36.02	Unknown	null
79.05	Unknown	null
228.079	Unknown	null			7.41109	8.42927	9.04945	9.01373
228.08	Unknown	null
147.056	methylmalonic acid	LJDAAXOEMCESSS-UHFFFAOYSA-N			3.23781	4.28306		4.32555		1
71.0825	Unknown	null						0.93779
147.055	oxamic acid	SOWBFZRMHSNYGE-UHFFFAOYSA-N			1.6595					1
154.035	Unknown	null			4.81949	5.82103	6.41307	6.43473
179.035	Unknown	null
71.0925	Unknown	null
299.082	Phosphate	NBIIXXVUZAFLBC-UHFFFAOYSA-N			6.3044	7.71387	8.43281	8.74369		0
281.045	Unknown	null
299.083	phosphate	NBIIXXVUZAFLBC-UHFFFAOYSA-N			2.27688	3.2683	3.78784	3.97781	4.04514	0
256.1	Unknown	null			2.78749	3.67317	4.14121	4.03381
69.0721	d-campholylmethane	RUPLXQJJFFMCOX-UHFFFAOYNA-N			0.613641	1.12681	1.35772	1.46318	1.56503	1
71.0875	Unknown	null						0.935527
215.105	Unknown	null						0.862539
215.11	Unknown	null					5.7028	3.48304
133.037	Unknown	null			2.91723	3.9276	4.38538	4.4426	4.53869
134.03	Unknown	null			-0.642922	-2.20571	-5.88979	-7.17315	-7.05281
103.03	Unknown	null							-2.58074
110.003	Unknown	null			1.477	2.80192	3.33072	3.68314	3.80931
110.007	Unknown	null						1.13922
71.0825	Unknown	null
85.1033	Unknown	null			0.449932			0.808558
133.043	Unknown	null
223.126	Unknown	null
133.04	Unknown	null
121.025	Unknown	null				0.894424	1.37902	1.64959	1.66976
121.022	propyl p-hydroxy benzoate	QELSKZZBTMNZEB-UHFFFAOYSA-N								0
71.0892	Unknown	null
147.045	Unknown	null
231.086	Unknown	null				1.2954		1.5728
231.09	Unknown	null
187.11	Unknown	null				1.25763	1.73693	1.81205
187.104	Unknown	null
85.09	Unknown	null
176.103	Unknown	null					1.80052	1.81821	1.38604
176.109	Unknown	null
71.085	pentadecane	YCOZIPAWZNQLMR-UHFFFAOYSA-N								0
69.075	Unknown	null
69.0736	1-methoxydecane	WBALMRMHNRFSSF-UHFFFAOYSA-N								0
83.0833	dodecanol	LQZZUXJYWNFBMV-UHFFFAOYSA-N								0
312.397	Unknown	null
71.0814	Unknown	null
69.0667	Unknown	null
83.0783	tridecanethiol	IPBROXKVGHZHJV-UHFFFAOYSA-N								0
97.09	Unknown	null
117.023	palmitic acid	IPCSVZSSVZVIGE-UHFFFAOYSA-N			1.2708	2.23706	2.59957	2.79789	2.8234	1
73.03	Unknown	null
97.0883	pinane	MOSFIJXAXDLOML-UHFFFAOYSA-N								0
117.013	stearic acid	QIQXTHQIDYTFRH-UHFFFAOYSA-N			1.2391	2.09543	2.4305	2.65653		1
481.085	Unknown	null
481.095	Unknown	null
555.135	Unknown	null
555.13	Unknown	null
74.035	Unknown	null
487.035	Unknown	null
74.035	Unknown	null			-0.342509	-1.16243	-2.27115	-3.08961	-3.79006
	Sarcosine				0.363715				-0.515185	1
	Proline					1.11201	-3.45777		-2.33466	1
	Aspartic Acid					-0.300571				1
	Lysine					-1.2497	-1.51164			1
	Glutamic Acid					-0.525577	-3.6915	-3.77399	-2.00489	1
	Histidine				-0.753122		-1.12983		-0.484072	1
	Arginine						-1.61885	-1.57127		1
	L-citruline						-4.31712	-4.3943	-2.06718	1

## Sheet: plot_sigfc
Metabolite name	INCHIKEY	Blank	Control	SDS	PFHxS	FHxSA	AmPr-FHxSA	AFFF
o-Toluic acid	ZWLPBLYKEWSWPD-UHFFFAOYSA-N			4.49638	5.59724	6.05179
Malonic acid	OFOBLEOULBTSOW-UHFFFAOYSA-N				4.89569	4.97285	2.06493	2.41302
Methylmalonic acid	LJDAAXOEMCESSS-UHFFFAOYSA-N			3.23781	4.28306		4.32555
Palmitic acid	IPCSVZSSVZVIGE-UHFFFAOYSA-N			1.2708	2.23706	2.59957	2.79789	2.8234
Stearic acid	QIQXTHQIDYTFRH-UHFFFAOYSA-N			1.2391	2.09543	2.4305	2.65653
Sarcosine				0.363715				-0.515185
Proline					1.11201	-3.45777		-2.33466
Aspartic Acid					-0.300571
Lysine					-1.2497	-1.51164
Glutamic Acid					-0.525577	-3.6915	-3.77399	-2.00489
Histidine				-0.753122		-1.12983		-0.484072
Arginine						-1.61885	-1.57127
L-citruline						-4.31712	-4.3943	-2.06718

## Sheet: plot all
Metabolite name	SDS	PFHxS	FHxSA	AmPr-FHxSA	AFFF
o-Toluic acid	4.49638	5.59724	6.05179	6.60937	6.65484
Malonic acid	4.88709	4.89569	4.97285	2.06493	2.41302
Methylmalonic acid	3.23781	4.28306	4.66557	4.32555	3.65491
Palmitic acid	1.2708	2.23706	2.59957	2.79789	2.8234
Stearic acid	1.2391	2.09543	2.4305	2.65653	2.75902
Sarcosine	0.363715	-0.0916756	-0.903129	0.0250706	-0.515185
Proline	0.328449	1.11201	-3.45777	-0.837007	-2.33466
Aspartic Acid	-0.0609466	-0.300571	-0.195827	-0.0947611	-0.159643
Lysine	-0.582244	-1.2497	-1.51164	-1.2343	-0.816679
Glutamic Acid	-0.622944	-0.525577	-3.6915	-3.77399	-2.00489
Histidine	-0.753122	-0.23428	-1.12983	-0.497926	-0.484072
Arginine	-0.420152	0.268878	-1.61885	-1.57127	-0.396991
L-citruline	0.190203	0.367356	-4.31712	-4.3943	-2.06718
